# Supplementary material for: Moderate Temperature Reduction Changes the High‐Light Acclimation Strategy of Lettuce Plants
Source: Physiol Plant. 2025 Jun 2;177(3):e70298. doi: 10.1111/ppl.70298 (PMC12130749; doi:10.1111/ppl.70298)
Supplement: Supplementary file 3 — File S3. BLASTs from removed sequences. [file PPL-177-e70298-s004.zip]

Archive with 21 entries (21 files):
- File S3_BLASTs from removed sequences/A0A2J6L8Y7.txt
- File S3_BLASTs from removed sequences/D5J9U8.txt
- File S3_BLASTs from removed sequences/P0CC80.txt
- File S3_BLASTs from removed sequences/P0CC81.txt
- File S3_BLASTs from removed sequences/P23712.txt
- File S3_BLASTs from removed sequences/P48493.txt
- File S3_BLASTs from removed sequences/P48706.txt
- File S3_BLASTs from removed sequences/P69557.txt
- File S3_BLASTs from removed sequences/Q1KXG6.txt
- File S3_BLASTs from removed sequences/Q332S1.txt
- File S3_BLASTs from removed sequences/Q332S2.txt
- File S3_BLASTs from removed sequences/Q332S3.txt
- File S3_BLASTs from removed sequences/Q332S4.txt
- File S3_BLASTs from removed sequences/Q332S5.txt
- File S3_BLASTs from removed sequences/Q332S6.txt
- File S3_BLASTs from removed sequences/Q332U5.txt
- File S3_BLASTs from removed sequences/Q332U6.txt
- File S3_BLASTs from removed sequences/Q332U8.txt
- File S3_BLASTs from removed sequences/Q332V2.txt
- File S3_BLASTs from removed sequences/Q332W1.txt
- File S3_BLASTs from removed sequences/Q40251.txt
