# Supplementary material for: Moderate Temperature Reduction Changes the High‐Light Acclimation Strategy of Lettuce Plants
Source: Physiol Plant. 2025 Jun 2;177(3):e70298. doi: 10.1111/ppl.70298 (PMC12130749; doi:10.1111/ppl.70298)
Supplement: Supplementary file 6 — File S6. Photosynthesis related proteins in lettuce (based on homology to Arabidopsis). [file PPL-177-e70298-s005.zip]

Archive with 99 entries (99 files):
- File S6_Photosynthesis related proteins in lettuce (based on homology to Arabidopsis)/Alb3.txt
- File S6_Photosynthesis related proteins in lettuce (based on homology to Arabidopsis)/ALM1.txt
- File S6_Photosynthesis related proteins in lettuce (based on homology to Arabidopsis)/AtpA.txt
- File S6_Photosynthesis related proteins in lettuce (based on homology to Arabidopsis)/AtpB.txt
- File S6_Photosynthesis related proteins in lettuce (based on homology to Arabidopsis)/AtpC1.txt
- File S6_Photosynthesis related proteins in lettuce (based on homology to Arabidopsis)/AtpC2.txt
- File S6_Photosynthesis related proteins in lettuce (based on homology to Arabidopsis)/AtpD.txt
- File S6_Photosynthesis related proteins in lettuce (based on homology to Arabidopsis)/AtpE.txt
- File S6_Photosynthesis related proteins in lettuce (based on homology to Arabidopsis)/AtpF.txt
- File S6_Photosynthesis related proteins in lettuce (based on homology to Arabidopsis)/AtpH.txt
- File S6_Photosynthesis related proteins in lettuce (based on homology to Arabidopsis)/AtpI.txt
- File S6_Photosynthesis related proteins in lettuce (based on homology to Arabidopsis)/CHL.txt
- File S6_Photosynthesis related proteins in lettuce (based on homology to Arabidopsis)/CtpA.txt
- File S6_Photosynthesis related proteins in lettuce (based on homology to Arabidopsis)/Ferredoxin.txt
- File S6_Photosynthesis related proteins in lettuce (based on homology to Arabidopsis)/Hcf136.txt
- File S6_Photosynthesis related proteins in lettuce (based on homology to Arabidopsis)/Hcf173.txt
- File S6_Photosynthesis related proteins in lettuce (based on homology to Arabidopsis)/Hcf243.txt
- File S6_Photosynthesis related proteins in lettuce (based on homology to Arabidopsis)/Hcf244.txt
- File S6_Photosynthesis related proteins in lettuce (based on homology to Arabidopsis)/Lpa1.txt
- File S6_Photosynthesis related proteins in lettuce (based on homology to Arabidopsis)/Lpa2.txt
- File S6_Photosynthesis related proteins in lettuce (based on homology to Arabidopsis)/lpa3.txt
- File S6_Photosynthesis related proteins in lettuce (based on homology to Arabidopsis)/NdhA.txt
- File S6_Photosynthesis related proteins in lettuce (based on homology to Arabidopsis)/NdhB.txt
- File S6_Photosynthesis related proteins in lettuce (based on homology to Arabidopsis)/NdhC.txt
- File S6_Photosynthesis related proteins in lettuce (based on homology to Arabidopsis)/NdhD.txt
- File S6_Photosynthesis related proteins in lettuce (based on homology to Arabidopsis)/NdhE.txt
- File S6_Photosynthesis related proteins in lettuce (based on homology to Arabidopsis)/NdhF.txt
- File S6_Photosynthesis related proteins in lettuce (based on homology to Arabidopsis)/NdhG.txt
- File S6_Photosynthesis related proteins in lettuce (based on homology to Arabidopsis)/NdhH.txt
- File S6_Photosynthesis related proteins in lettuce (based on homology to Arabidopsis)/NdhI.txt
- File S6_Photosynthesis related proteins in lettuce (based on homology to Arabidopsis)/NdhJ.txt
- File S6_Photosynthesis related proteins in lettuce (based on homology to Arabidopsis)/NdhK.txt
- File S6_Photosynthesis related proteins in lettuce (based on homology to Arabidopsis)/NdhL.txt
- File S6_Photosynthesis related proteins in lettuce (based on homology to Arabidopsis)/NdhM.txt
- File S6_Photosynthesis related proteins in lettuce (based on homology to Arabidopsis)/NdhN.txt
- File S6_Photosynthesis related proteins in lettuce (based on homology to Arabidopsis)/NdhO.txt
- File S6_Photosynthesis related proteins in lettuce (based on homology to Arabidopsis)/Pam68.txt
- File S6_Photosynthesis related proteins in lettuce (based on homology to Arabidopsis)/PBCP.txt
- File S6_Photosynthesis related proteins in lettuce (based on homology to Arabidopsis)/PetA.txt
- File S6_Photosynthesis related proteins in lettuce (based on homology to Arabidopsis)/PetB.txt
- File S6_Photosynthesis related proteins in lettuce (based on homology to Arabidopsis)/PetC.txt
- File S6_Photosynthesis related proteins in lettuce (based on homology to Arabidopsis)/PetD.txt
- File S6_Photosynthesis related proteins in lettuce (based on homology to Arabidopsis)/PetE.txt
- File S6_Photosynthesis related proteins in lettuce (based on homology to Arabidopsis)/PetG.txt
- File S6_Photosynthesis related proteins in lettuce (based on homology to Arabidopsis)/PetH.txt
- File S6_Photosynthesis related proteins in lettuce (based on homology to Arabidopsis)/PGR5.txt
- File S6_Photosynthesis related proteins in lettuce (based on homology to Arabidopsis)/PGRL1A.txt
- File S6_Photosynthesis related proteins in lettuce (based on homology to Arabidopsis)/PGRL1B.txt
- File S6_Photosynthesis related proteins in lettuce (based on homology to Arabidopsis)/PnsL1.txt
- File S6_Photosynthesis related proteins in lettuce (based on homology to Arabidopsis)/PnsL2.txt
- File S6_Photosynthesis related proteins in lettuce (based on homology to Arabidopsis)/PnsL3.txt
- File S6_Photosynthesis related proteins in lettuce (based on homology to Arabidopsis)/PnsL4.txt
- File S6_Photosynthesis related proteins in lettuce (based on homology to Arabidopsis)/PnsL5.txt
- File S6_Photosynthesis related proteins in lettuce (based on homology to Arabidopsis)/PsaA.txt
- File S6_Photosynthesis related proteins in lettuce (based on homology to Arabidopsis)/PsaB.txt
- File S6_Photosynthesis related proteins in lettuce (based on homology to Arabidopsis)/PsaC.txt
- File S6_Photosynthesis related proteins in lettuce (based on homology to Arabidopsis)/PsaD1.txt
- File S6_Photosynthesis related proteins in lettuce (based on homology to Arabidopsis)/PsaE.txt
- File S6_Photosynthesis related proteins in lettuce (based on homology to Arabidopsis)/PsaF.txt
- File S6_Photosynthesis related proteins in lettuce (based on homology to Arabidopsis)/PsaG.txt
- File S6_Photosynthesis related proteins in lettuce (based on homology to Arabidopsis)/PsaH1.txt
- File S6_Photosynthesis related proteins in lettuce (based on homology to Arabidopsis)/PsaI.txt
- File S6_Photosynthesis related proteins in lettuce (based on homology to Arabidopsis)/PsaJ.txt
- File S6_Photosynthesis related proteins in lettuce (based on homology to Arabidopsis)/PsaL.txt
- File S6_Photosynthesis related proteins in lettuce (based on homology to Arabidopsis)/PsaO.txt
- File S6_Photosynthesis related proteins in lettuce (based on homology to Arabidopsis)/Psb27.1.txt
- File S6_Photosynthesis related proteins in lettuce (based on homology to Arabidopsis)/Psb27.2.txt
- File S6_Photosynthesis related proteins in lettuce (based on homology to Arabidopsis)/Psb27.txt
- File S6_Photosynthesis related proteins in lettuce (based on homology to Arabidopsis)/Psb28.txt
- File S6_Photosynthesis related proteins in lettuce (based on homology to Arabidopsis)/PsbA.txt
- File S6_Photosynthesis related proteins in lettuce (based on homology to Arabidopsis)/PsbB.txt
- File S6_Photosynthesis related proteins in lettuce (based on homology to Arabidopsis)/PsbC.txt
- File S6_Photosynthesis related proteins in lettuce (based on homology to Arabidopsis)/PsbD.txt
- File S6_Photosynthesis related proteins in lettuce (based on homology to Arabidopsis)/PsbE.txt
- File S6_Photosynthesis related proteins in lettuce (based on homology to Arabidopsis)/PsbF.txt
- File S6_Photosynthesis related proteins in lettuce (based on homology to Arabidopsis)/PsbH.txt
- File S6_Photosynthesis related proteins in lettuce (based on homology to Arabidopsis)/PsbI.txt
- File S6_Photosynthesis related proteins in lettuce (based on homology to Arabidopsis)/PsbJ.txt
- File S6_Photosynthesis related proteins in lettuce (based on homology to Arabidopsis)/PsbK.txt
- File S6_Photosynthesis related proteins in lettuce (based on homology to Arabidopsis)/PsbL.txt
- File S6_Photosynthesis related proteins in lettuce (based on homology to Arabidopsis)/PsbM.txt
- File S6_Photosynthesis related proteins in lettuce (based on homology to Arabidopsis)/PsbN.txt
- File S6_Photosynthesis related proteins in lettuce (based on homology to Arabidopsis)/PsbO.txt
- File S6_Photosynthesis related proteins in lettuce (based on homology to Arabidopsis)/PsbP1.txt
- File S6_Photosynthesis related proteins in lettuce (based on homology to Arabidopsis)/PsbQ.txt
- File S6_Photosynthesis related proteins in lettuce (based on homology to Arabidopsis)/PsbR.txt
- File S6_Photosynthesis related proteins in lettuce (based on homology to Arabidopsis)/PsnB1.txt
- File S6_Photosynthesis related proteins in lettuce (based on homology to Arabidopsis)/PsnB2.txt
- File S6_Photosynthesis related proteins in lettuce (based on homology to Arabidopsis)/PsnB3.txt
- File S6_Photosynthesis related proteins in lettuce (based on homology to Arabidopsis)/PsnB4.txt
- File S6_Photosynthesis related proteins in lettuce (based on homology to Arabidopsis)/PsnB5.txt
- File S6_Photosynthesis related proteins in lettuce (based on homology to Arabidopsis)/PTOX.txt
- File S6_Photosynthesis related proteins in lettuce (based on homology to Arabidopsis)/SOQ1.txt
- File S6_Photosynthesis related proteins in lettuce (based on homology to Arabidopsis)/STN7.txt
- File S6_Photosynthesis related proteins in lettuce (based on homology to Arabidopsis)/STN8.txt
- File S6_Photosynthesis related proteins in lettuce (based on homology to Arabidopsis)/TAP38.txt
- File S6_Photosynthesis related proteins in lettuce (based on homology to Arabidopsis)/TSP9.txt
- File S6_Photosynthesis related proteins in lettuce (based on homology to Arabidopsis)/VDE.txt
- File S6_Photosynthesis related proteins in lettuce (based on homology to Arabidopsis)/ZEP.txt
