# Supplementary material for: Moderate Temperature Reduction Changes the High‐Light Acclimation Strategy of Lettuce Plants
Source: Physiol Plant. 2025 Jun 2;177(3):e70298. doi: 10.1111/ppl.70298 (PMC12130749; doi:10.1111/ppl.70298)
Supplement: Supplementary file 6 — File S6. Photosynthesis related proteins in lettuce (based on homology to Arabidopsis). [file PPL-177-e70298-s005.zip › File S6_Photosynthesis related proteins in lettuce (based on homology to Arabidopsis)/Alb3.txt]

BLASTP 2.12.0+


Reference: Stephen F. Altschul, Thomas L. Madden, Alejandro A.
Schaffer, Jinghui Zhang, Zheng Zhang, Webb Miller, and David J.
Lipman (1997), "Gapped BLAST and PSI-BLAST: a new generation of
protein database search programs", Nucleic Acids Res. 25:3389-3402.


Reference for composition-based statistics: Alejandro A. Schaffer,
L. Aravind, Thomas L. Madden, Sergei Shavirin, John L. Spouge, Yuri
I. Wolf, Eugene V. Koonin, and Stephen F. Altschul (2001),
"Improving the accuracy of PSI-BLAST protein database searches with
composition-based statistics and other refinements", Nucleic Acids
Res. 29:2994-3005.


Database: uniprotkb_refprotswissprot
           77,617,787 sequences; 31,152,632,622 total letters


Query= sp|Q8LBP4|ALB3_ARATH OS=Arabidopsis thaliana OX=3702 GN=ALB3 PE=1
SV=2

Length=462
                                                                      Score     E
Sequences producing significant alignments:                          (Bits)  Value

TR:A0A2J6JHW0 A0A2J6JHW0_LACSA Membrane insertase YidC/Oxa/ALB C-t...  631     0.0   
TR:A0A2J6KE23 A0A2J6KE23_LACSA Membrane insertase YidC/Oxa/ALB C-t...  432     2e-148
TR:A0A2J6JYL0 A0A2J6JYL0_LACSA Uncharacterized protein OS=Lactuca ...  85.1    2e-20 
TR:A0A2J6KGX7 A0A2J6KGX7_LACSA Kinesin motor domain-containing pro...  88.2    3e-19 
TR:A0A2J6KHE6 A0A2J6KHE6_LACSA Uncharacterized protein OS=Lactuca ...  79.3    2e-18 
TR:A0A2J6MJJ4 A0A2J6MJJ4_LACSA Uncharacterized protein OS=Lactuca ...  79.0    6e-18 
TR:A0A2J6JNT5 A0A2J6JNT5_LACSA Membrane insertase YidC/Oxa/ALB C-t...  54.3    9e-08 
TR:A0A2J6L2A1 A0A2J6L2A1_LACSA NF-kappa-B-activating protein C-ter...  41.6    0.001 
TR:A0A2J6M7Z6 A0A2J6M7Z6_LACSA CBF1-interacting co-repressor CIR N...  38.5    0.004 
TR:A0A2J6L3C3 A0A2J6L3C3_LACSA Membrane insertase YidC/Oxa/ALB C-t...  38.9    0.006 
TR:A0A2J6JT94 A0A2J6JT94_LACSA NUC153 domain-containing protein OS...  38.9    0.007 
TR:A0A2J6LKM6 A0A2J6LKM6_LACSA Ubiquitin-like protease family prof...  35.8    0.050 
TR:A0A2J6K6Q1 A0A2J6K6Q1_LACSA Uncharacterized protein OS=Lactuca ...  33.5    0.071 
TR:A0A2J6K9H2 A0A2J6K9H2_LACSA RRM domain-containing protein OS=La...  35.4    0.080 
TR:A0A2J6L4N6 A0A2J6L4N6_LACSA Uncharacterized protein OS=Lactuca ...  34.3    0.16  
TR:A0A2J6MJC3 A0A2J6MJC3_LACSA NAC-A/B domain-containing protein O...  33.5    0.19  
TR:A0A2J6KYH1 A0A2J6KYH1_LACSA Cupin type-1 domain-containing prot...  33.9    0.25  
TR:A0A2J6KV35 A0A2J6KV35_LACSA Uncharacterized protein OS=Lactuca ...  33.9    0.25  
TR:A0A2J6JX83 A0A2J6JX83_LACSA Uncharacterized protein OS=Lactuca ...  31.6    0.29  
TR:A0A2J6MGH7 A0A2J6MGH7_LACSA Formamidopyrimidine-DNA glycosylase...  33.5    0.29  
TR:A0A2J6L3W4 A0A2J6L3W4_LACSA No apical meristem-associated C-ter...  33.1    0.34  
TR:A0A2J6JRR5 A0A2J6JRR5_LACSA Uncharacterized protein OS=Lactuca ...  33.1    0.36  
TR:A0A2J6K2K0 A0A2J6K2K0_LACSA ATP-dependent RNA helicase OS=Lactu...  33.1    0.42  
TR:A0A2J6JPQ7 A0A2J6JPQ7_LACSA Sas10 C-terminal domain-containing ...  33.1    0.42  
TR:J7KE88 J7KE88_LACSA Heat shock protein 90 OS=Lactuca sativa OX=...  33.1    0.43  
TR:A0A2J6LEI2 A0A2J6LEI2_LACSA PPIase cyclophilin-type domain-cont...  33.1    0.43  
TR:A0A2J6LR31 A0A2J6LR31_LACSA C2H2-type domain-containing protein...  32.7    0.47  
TR:A0A2J6LRF0 A0A2J6LRF0_LACSA Ubiquitin-like protease family prof...  32.7    0.49  
TR:A0A2J6KCL2 A0A2J6KCL2_LACSA CBF1-interacting co-repressor CIR N...  32.3    0.65  
TR:A0A2J6KQG6 A0A2J6KQG6_LACSA RRM domain-containing protein OS=La...  32.3    0.69  
TR:A0A2J6JHA2 A0A2J6JHA2_LACSA AAA+ ATPase domain-containing prote...  32.3    0.69  
TR:A0A2J6LN38 A0A2J6LN38_LACSA AAA+ ATPase domain-containing prote...  32.3    0.77  
TR:A0A2J6LXV9 A0A2J6LXV9_LACSA NAC-A/B domain-containing protein O...  31.6    0.77  
TR:A0A2J6KZN6 A0A2J6KZN6_LACSA Uncharacterized protein OS=Lactuca ...  32.0    0.80  
TR:A0A2J6M6Z9 A0A2J6M6Z9_LACSA AB hydrolase-1 domain-containing pr...  32.3    0.81  
TR:A0A2J6L3G0 A0A2J6L3G0_LACSA PRKR-interacting protein 1 OS=Lactu...  31.2    0.91  
TR:A0A2J6K4W6 A0A2J6K4W6_LACSA Uncharacterized protein OS=Lactuca ...  32.0    0.94  
TR:A0A2J6KTJ0 A0A2J6KTJ0_LACSA PPIase cyclophilin-type domain-cont...  32.0    0.95  
TR:A0A2J6K1P2 A0A2J6K1P2_LACSA DEK C-terminal domain-containing pr...  32.0    0.96  
TR:A0A2J6M5Y9 A0A2J6M5Y9_LACSA C3H1-type domain-containing protein...  32.0    0.96  
TR:A0A2J6L9U5 A0A2J6L9U5_LACSA CCHC-type domain-containing protein...  31.6    0.96  
TR:A0A2J6KIQ4 A0A2J6KIQ4_LACSA BAG domain-containing protein OS=La...  31.6    1.2   
TR:A0A2J6M9Y2 A0A2J6M9Y2_LACSA RRM domain-containing protein OS=La...  31.6    1.2   
TR:A0A2J6K5K7 A0A2J6K5K7_LACSA WEB family protein OS=Lactuca sativ...  31.6    1.2   
TR:A0A2J6KZI0 A0A2J6KZI0_LACSA RRM domain-containing protein OS=La...  31.6    1.2   
TR:A0A2J6LM90 A0A2J6LM90_LACSA DnaJ homolog subfamily C member 2 O...  31.6    1.3   
TR:A0A2J6MDY2 A0A2J6MDY2_LACSA Kinesin motor domain-containing pro...  31.6    1.4   
TR:A0A2J6M5L0 A0A2J6M5L0_LACSA Sugar phosphate transporter domain-...  31.2    1.4   
TR:A0A2J6LZE7 A0A2J6LZE7_LACSA Uncharacterized protein OS=Lactuca ...  31.6    1.4   
TR:A0A2J6LNZ8 A0A2J6LNZ8_LACSA Uncharacterized protein OS=Lactuca ...  30.8    1.4   
TR:A0A2J6L3Y6 A0A2J6L3Y6_LACSA Proton pump-interactor 1 OS=Lactuca...  31.2    1.6   
TR:A0A2J6MC24 A0A2J6MC24_LACSA DM2 domain-containing protein OS=La...  30.8    1.7   
TR:A0A2J6M145 A0A2J6M145_LACSA RING-type domain-containing protein...  31.2    1.7   
TR:A0A2J6L9Q3 A0A2J6L9Q3_LACSA Bromo domain-containing protein OS=...  31.2    1.8   
TR:A0A2J6LIR7 A0A2J6LIR7_LACSA RING-type E3 ubiquitin transferase ...  30.8    2.0   
TR:A0A2J6JRK5 A0A2J6JRK5_LACSA Amino acid transporter transmembran...  30.8    2.1   
TR:A0A2J6M838 A0A2J6M838_LACSA Glucosidase 2 subunit beta OS=Lactu...  30.8    2.2   
TR:A0A2J6JXE9 A0A2J6JXE9_LACSA Nucleolar complex protein 2 homolog...  30.8    2.2   
TR:A0A2J6LRK5 A0A2J6LRK5_LACSA Methyltransferase OS=Lactuca sativa...  30.8    2.3   
TR:A0A2J6K4N5 A0A2J6K4N5_LACSA J domain-containing protein OS=Lact...  30.8    2.3   
TR:A0A2J6KAI1 A0A2J6KAI1_LACSA PWI domain-containing protein OS=La...  30.8    2.3   
TR:A0A2J6JJS4 A0A2J6JJS4_LACSA HMA domain-containing protein OS=La...  30.4    2.3   
TR:A0A2J6M5V5 A0A2J6M5V5_LACSA Uncharacterized protein OS=Lactuca ...  28.9    2.4   
TR:A0A2J6LA49 A0A2J6LA49_LACSA LisH domain-containing protein OS=L...  30.4    2.6   
TR:A0A2J6LAX4 A0A2J6LAX4_LACSA LisH domain-containing protein OS=L...  30.0    3.2   
TR:A0A2J6K5M0 A0A2J6K5M0_LACSA Tudor domain-containing protein OS=...  30.4    3.2   
TR:A0A2J6JK68 A0A2J6JK68_LACSA Protein NO VEIN C-terminal domain-c...  30.4    3.3   
TR:A0A2J6K2L5 A0A2J6K2L5_LACSA Uncharacterized protein OS=Lactuca ...  29.6    3.3   
TR:A0A2J6KZ76 A0A2J6KZ76_LACSA Hexosyltransferase OS=Lactuca sativ...  30.0    3.4   
TR:A0A2J6LGB7 A0A2J6LGB7_LACSA RRM domain-containing protein OS=La...  30.0    3.4   
TR:A0A2J6KYW0 A0A2J6KYW0_LACSA Arginine and glutamate-rich protein...  29.3    3.6   
TR:A0A2J6K5T8 A0A2J6K5T8_LACSA Nop domain-containing protein OS=La...  30.0    3.7   
TR:A0A2J6MDY6 A0A2J6MDY6_LACSA Pectinesterase OS=Lactuca sativa OX...  30.0    3.8   
TR:A0A2J6JPQ4 A0A2J6JPQ4_LACSA Uncharacterized protein OS=Lactuca ...  29.6    3.8   
TR:A0A2J6KNK8 A0A2J6KNK8_LACSA CWF21 domain-containing protein OS=...  30.0    3.8   
TR:A0A2J6L0B9 A0A2J6L0B9_LACSA J domain-containing protein OS=Lact...  30.0    3.9   
TR:A0A2J6MJ85 A0A2J6MJ85_LACSA C2H2-type domain-containing protein...  30.0    3.9   
TR:A0A2J6JGU3 A0A2J6JGU3_LACSA Calcium-transporting ATPase OS=Lact...  30.0    4.0   
TR:A0A2J6LLH7 A0A2J6LLH7_LACSA Kinesin motor domain-containing pro...  30.0    4.1   
TR:A0A2J6JGQ0 A0A2J6JGQ0_LACSA JmjC domain-containing protein OS=L...  30.0    4.1   
TR:A0A2J6MFQ4 A0A2J6MFQ4_LACSA PPIase cyclophilin-type domain-cont...  29.6    4.8   
TR:A0A2J6LSP8 A0A2J6LSP8_LACSA RRM domain-containing protein OS=La...  29.6    4.8   
TR:A0A2J6L0Z3 A0A2J6L0Z3_LACSA FRIGIDA-like protein OS=Lactuca sat...  29.6    4.8   
TR:A0A2J6KBG9 A0A2J6KBG9_LACSA Uncharacterized protein OS=Lactuca ...  29.6    5.0   
TR:A0A2J6KFW4 A0A2J6KFW4_LACSA Coilin N-terminal domain-containing...  29.6    5.0   
TR:A0A2J6KAM0 A0A2J6KAM0_LACSA C3H1-type domain-containing protein...  29.6    5.0   
TR:A0A2J6JRL9 A0A2J6JRL9_LACSA MBD domain-containing protein OS=La...  29.3    5.2   
TR:A0A2J6MF82 A0A2J6MF82_LACSA ADP-ribosyl cyclase/cyclic ADP-ribo...  29.6    5.3   
TR:A0A2J6LBW2 A0A2J6LBW2_LACSA Methyltransferase-like protein 1 OS...  29.6    5.3   
TR:A0A2J6LGV0 A0A2J6LGV0_LACSA ABC transporter C family member 12-...  29.6    5.5   
TR:A0A2J6L2E0 A0A2J6L2E0_LACSA Tubby C-terminal domain-containing ...  29.3    5.6   
TR:A0A2J6L4U4 A0A2J6L4U4_LACSA CCHC-type domain-containing protein...  29.3    5.6   
TR:A0A2J6KPW2 A0A2J6KPW2_LACSA DDRGK domain-containing protein 1 O...  29.3    5.6   
TR:A0A2J6LJW0 A0A2J6LJW0_LACSA Uncharacterized protein OS=Lactuca ...  29.3    6.2   
TR:A0A2J6JPJ7 A0A2J6JPJ7_LACSA Tudor domain-containing protein OS=...  28.9    6.4   
TR:A0A2J6KND9 A0A2J6KND9_LACSA J domain-containing protein OS=Lact...  29.3    6.5   
TR:A0A2J6JS77 A0A2J6JS77_LACSA Zinc finger LSD1-type domain-contai...  29.3    6.6   
TR:A0A2J6L9Y4 A0A2J6L9Y4_LACSA PB1 domain-containing protein OS=La...  29.3    6.7   
TR:A0A2J6KL94 A0A2J6KL94_LACSA Bromo domain-containing protein OS=...  29.3    6.8   
TR:A0A2J6M1Z7 A0A2J6M1Z7_LACSA MORN repeat-containing protein OS=L...  29.3    6.9   
TR:A0A2J6LP99 A0A2J6LP99_LACSA Casein kinase II subunit beta OS=La...  28.9    6.9   
TR:A0A2J6LPC2 A0A2J6LPC2_LACSA RNA helicase OS=Lactuca sativa OX=4...  29.3    7.0   
TR:A0A2J6MAW6 A0A2J6MAW6_LACSA Uncharacterized protein OS=Lactuca ...  29.3    7.0   
TR:A0A2J6JS69 A0A2J6JS69_LACSA Uncharacterized protein OS=Lactuca ...  29.3    7.0   
TR:A0A2J6JW51 A0A2J6JW51_LACSA Protein TIME FOR COFFEE OS=Lactuca ...  29.3    7.3   
TR:A0A2J6KRP4 A0A2J6KRP4_LACSA Transcription factor Iwr1 domain-co...  28.9    7.5   
TR:A0A2J6KC03 A0A2J6KC03_LACSA C2H2-type domain-containing protein...  28.5    7.6   
TR:A0A2J6ME41 A0A2J6ME41_LACSA Uncharacterized protein OS=Lactuca ...  28.5    7.7   
TR:A0A2J6JG31 A0A2J6JG31_LACSA Uncharacterized protein OS=Lactuca ...  28.5    7.8   
TR:A0A2J6M0B8 A0A2J6M0B8_LACSA Tryptophan synthase beta chain-like...  28.9    7.9   
TR:A0A2J6M290 A0A2J6M290_LACSA RRM domain-containing protein OS=La...  28.9    8.0   
TR:A0A2J6M0C4 A0A2J6M0C4_LACSA DEK C-terminal domain-containing pr...  28.9    8.2   
TR:A0A2J6KX37 A0A2J6KX37_LACSA Uncharacterized protein OS=Lactuca ...  28.9    8.5   
TR:A0A2J6L347 A0A2J6L347_LACSA DnaJ homolog subfamily C member 2 O...  28.9    8.7   
TR:A0A2J6KI01 A0A2J6KI01_LACSA PHD finger protein ALFIN-LIKE OS=La...  28.5    8.7   
TR:A0A2J6L451 A0A2J6L451_LACSA Uncharacterized protein OS=Lactuca ...  28.9    8.7   
TR:A0A2J6L4A8 A0A2J6L4A8_LACSA DDT domain-containing protein OS=La...  28.9    8.9   
TR:A0A2J6M927 A0A2J6M927_LACSA C2H2-type domain-containing protein...  28.9    8.9   
TR:A0A2J6KG06 A0A2J6KG06_LACSA Bromo domain-containing protein OS=...  28.9    9.0   
TR:A0A2J6KVR8 A0A2J6KVR8_LACSA J domain-containing protein OS=Lact...  28.9    9.0   
TR:A0A2J6MF16 A0A2J6MF16_LACSA Rho-GAP domain-containing protein O...  28.9    9.1   
TR:A0A2J6JNV5 A0A2J6JNV5_LACSA Transcriptional coactivator p15 (PC...  28.1    9.1   
TR:A0A2J6L2Q2 A0A2J6L2Q2_LACSA Protein kinase domain-containing pr...  28.9    9.2   
TR:A0A2J6KUS8 A0A2J6KUS8_LACSA Cation-transporting P-type ATPase N...  28.9    9.2   
TR:A0A2J6L667 A0A2J6L667_LACSA RRM domain-containing protein OS=La...  28.9    9.3   
TR:A0A2J6JH00 A0A2J6JH00_LACSA Uncharacterized protein OS=Lactuca ...  27.7    9.3   
TR:A0A2J6MGM7 A0A2J6MGM7_LACSA Eukaryotic translation initiation f...  28.9    9.4   
TR:A0A2J6K1H8 A0A2J6K1H8_LACSA SANT domain-containing protein OS=L...  28.9    9.4   
TR:A0A2J6JLK1 A0A2J6JLK1_LACSA PCI domain-containing protein OS=La...  28.9    9.5   
TR:A0A2J6KB01 A0A2J6KB01_LACSA Uncharacterized protein OS=Lactuca ...  28.5    9.5   
TR:A0A2J6MJH7 A0A2J6MJH7_LACSA Protein CHROMATIN REMODELING 4 OS=L...  28.9    9.6   
TR:A0A2J6LG29 A0A2J6LG29_LACSA Nucleoprotein TPR/MLP1 domain-conta...  28.9    9.6   
TR:A0A2J6L5X4 A0A2J6L5X4_LACSA BZIP domain-containing protein OS=L...  28.5    9.7   
TR:A0A2J6M7K2 A0A2J6M7K2_LACSA HECT-type E3 ubiquitin transferase ...  28.9    9.8   
TR:A0A2J6KGS9 A0A2J6KGS9_LACSA Sugar phosphate transporter domain-...  28.5    10.0  


>TR:A0A2J6JHW0 A0A2J6JHW0_LACSA Membrane insertase YidC/Oxa/ALB C-terminal domain-containing 
protein OS=Lactuca sativa OX=4236 GN=LSAT_5X168921 
PE=3 SV=1
Length=453

 Score = 631 bits (1628),  Expect = 0.0
 Identities = 341/472 (72%), Positives = 382/472 (81%), Gaps = 29/472 (6%)

Query  1    MARVLVSSPSSFFGSPLIKPSSSLRHSGVGGGGTAQFLPYRSNNNKLFTTSTTVRFSLNE  60
            MA+ L+SSPSSF G+P     S  RH  +            S   KL   ST V+FS N 
Sbjct  1    MAKSLISSPSSFVGTPF---PSLYRHGRL------------SPRTKLI--STRVKFSFNG  43

Query  61   IPPFHGLDS-SVDIGAIFTRAESLLYTIADAAVVGADSVVTTDSSA---VQKSGGWFGFI  116
            +PP    D+ S+D  AI TRAESL+YT+ADAAV    +   +  SA   VQKSGGWFGFI
Sbjct  44   LPPISSFDAVSIDFAAIATRAESLMYTLADAAVAVDPAASASGESAATTVQKSGGWFGFI  103

Query  117  SDAMELVLKILKDGLSAVHVPYAYGFAIILLTIIVKAATYPLTKQQVESTLAMQNLQPKI  176
            SDAME+VLK+LKDGL+AVHVPY+YGFAIILLT++VK AT PLTKQQVESTLAMQNLQPK+
Sbjct  104  SDAMEVVLKVLKDGLTAVHVPYSYGFAIILLTVLVKVATLPLTKQQVESTLAMQNLQPKL  163

Query  177  KAIQQRYAGNQERIQLETSRLYKQAGVNPLAGCLPTLATIPVWIGLYQALSNVANEGLFT  236
            KAIQQRYAGNQERIQLETSRLYKQAGVNPLAGCLPTLATIPVWIGLYQALSNVANEGLFT
Sbjct  164  KAIQQRYAGNQERIQLETSRLYKQAGVNPLAGCLPTLATIPVWIGLYQALSNVANEGLFT  223

Query  237  EGFFWIPSLGGPTSIAARQSGSGISWLFPFVDGHPPLGWYDTVAYLVLPVLLIASQYVSM  296
            EGFFWIPSLGGPT+IAARQSGSG+SWLFPFVDGHPPLGW+DT AYLVLPVLL+ SQYVSM
Sbjct  224  EGFFWIPSLGGPTTIAARQSGSGVSWLFPFVDGHPPLGWHDTAAYLVLPVLLVLSQYVSM  283

Query  297  EIMKPPQTDDPAQKNTLLVFKFLPLMIGYFALSVPSGLSIYWLTNNVLSTAQQVYLRKLG  356
            EIMKPPQTDDP QKNTLL+FKFLPLMIGYF+LSVPSGLSIYW TNNVLSTAQQV+LRKLG
Sbjct  284  EIMKPPQTDDPTQKNTLLIFKFLPLMIGYFSLSVPSGLSIYWFTNNVLSTAQQVWLRKLG  343

Query  357  GAKPNMDENASKIISAGRAKRSIAQP-DDAGERFRQLKEQEKRSKKNKAVAKDTVELVEE  415
            GAKP +DENA  IISAGRAKRS +QP + +G RF+QLKE+EKR K NKA+    V+++  
Sbjct  344  GAKPVVDENAGGIISAGRAKRSSSQPSESSGARFKQLKEEEKR-KSNKALPGPDVQVLAS  402

Query  416  SQSESEEGSDDEE----EEAREGALASSTTSKPLPEV-GQRRSKRSKRKRTV  462
            S S+SEE   DE+     E  E A ASSTT KP+P+  G RRSKRSKRKR+V
Sbjct  403  SASDSEEDDTDEDTTKSTEVLEEAYASSTT-KPVPDYSGPRRSKRSKRKRSV  453


>TR:A0A2J6KE23 A0A2J6KE23_LACSA Membrane insertase YidC/Oxa/ALB C-terminal domain-containing 
protein OS=Lactuca sativa OX=4236 GN=LSAT_8X150620 
PE=3 SV=1
Length=504

 Score = 432 bits (1112),  Expect = 2e-148
 Identities = 233/438 (53%), Positives = 310/438 (71%), Gaps = 40/438 (9%)

Query  42   SNNNKLF---TTSTTVRFSLNEIPPFHGLDSSVDIGAIFTRAESLLYTIADAAVVGADSV  98
            +N++K F   TT T  RF   ++  F   ++  D+     RAE ++YTIADA V      
Sbjct  38   TNHHKPFLRGTTLTVARFGPGQVQ-FPDPENFKDL---IDRAEGIMYTIADAVVSATPDS  93

Query  99   VTTDSSAVQKSGGWFGFISDAMELVLKILKDGLSAVHVPYAYGFAIILLTIIVKAATYPL  158
              T +   ++S  W   I++ ME VLK LKDGLS +HVPY+YGFAIILLT++VKAAT+PL
Sbjct  94   GITTNVGTKQSNDWLSGITNYMETVLKFLKDGLSTLHVPYSYGFAIILLTVLVKAATFPL  153

Query  159  TKQQVESTLAMQNLQPKIKAIQQRYAGNQERIQLETSRLYKQAGVNPLAGCLPTLATIPV  218
            +K+QVES +AM++LQP+IKAIQ+RYAG+QER+QLET+RLYK AG+NPLAGCLPTLATIPV
Sbjct  154  SKKQVESAMAMRSLQPQIKAIQERYAGDQERLQLETARLYKLAGINPLAGCLPTLATIPV  213

Query  219  WIGLYQALSNVANEGLFTEGFFWIPSLGGPTSIAARQSGSGISWLFPFVDGHPPLGWYDT  278
            WIGLY+ALSNVA+EGL  E FFWIPSL GPT++AARQSGSGISWLFPF+DG PPLGW DT
Sbjct  214  WIGLYRALSNVADEGLLAEAFFWIPSLAGPTTVAARQSGSGISWLFPFIDGQPPLGWSDT  273

Query  279  VAYLVLPVLLIASQYVSMEIMK--PPQTDDPAQKNTLLVFKFLPLMIGYFALSVPSGLSI  336
             AYLVLPVLL+ SQY+S++IM+   PQ++DP  K +  + KFLPLMIGYFALSVPSGLS+
Sbjct  274  AAYLVLPVLLVVSQYISVQIMQSTQPQSNDPNMKTSQAITKFLPLMIGYFALSVPSGLSL  333

Query  337  YWLTNNVLSTAQQVYLRKLGGA----------------KPNMDEN------ASKIISAGR  374
            YWLTNN+LS+AQQ++L+K+GGA                KP ++E+       S +  A +
Sbjct  334  YWLTNNILSSAQQIWLQKMGGANNPAIKKINYEALKEDKPKVEESLLQMQTTSVVKEAPK  393

Query  375  AKRSIAQPDDAGERFRQLKEQEKRSKKNK--------AVAKDTVELVEESQSESEEG-SD  425
             ++  AQ    GERF+QLKEQE R K+ K        ++ K+ ++   +++   E+  SD
Sbjct  394  IEKPDAQGYLPGERFKQLKEQEARKKQQKEAEKAKQISLTKEAIKGDTDTKVNLEKADSD  453

Query  426  DEEEEAREGALASSTTSK  443
             +  ++  G + SS +++
Sbjct  454  SDSIKSLNGNVTSSDSNQ  471


>TR:A0A2J6JYL0 A0A2J6JYL0_LACSA Uncharacterized protein OS=Lactuca sativa OX=4236 
GN=LSAT_1X49020 PE=4 SV=1
Length=70

 Score = 85.1 bits (209),  Expect = 2e-20
 Identities = 47/67 (70%), Positives = 55/67 (82%), Gaps = 2/67 (3%)

Query  340  TNNVLSTAQQVYLRKLGGAKPNMDENASKIISAGRAKRSIAQP-DDAGERFRQLKEQEKR  398
            TNNVLSTAQQV+LRKLGGAKP +DENA  IIS  RAKRS +QP + +G R +QLKE+EKR
Sbjct  3    TNNVLSTAQQVWLRKLGGAKPVVDENAGGIISVWRAKRSSSQPSESSGARLKQLKEEEKR  62

Query  399  SKKNKAV  405
             K NKA+
Sbjct  63   -KSNKAL  68


>TR:A0A2J6KGX7 A0A2J6KGX7_LACSA Kinesin motor domain-containing protein OS=Lactuca 
sativa OX=4236 GN=LSAT_9X114701 PE=4 SV=1
Length=303

 Score = 88.2 bits (217),  Expect = 3e-19
 Identities = 55/132 (42%), Positives = 66/132 (50%), Gaps = 51/132 (39%)

Query  296  MEIMKPPQTDDPAQKNTLLVFKFLPLMIGYFALSVPSGLSIYWLTNNVLSTAQQVYLRKL  355
            MEIMKPPQTDDP QKNTLL+FKFLPLMI YF+L  PSGLSIYW                 
Sbjct  1    MEIMKPPQTDDPTQKNTLLIFKFLPLMIDYFSLFFPSGLSIYW-----------------  43

Query  356  GGAKPNMDENASKIISAGRAKRSIAQPDDAGERFRQLKEQEKRSKKNKAVAKDTVELVEE  415
                                             F+QLKE+EKR K NKA+ +  V ++  
Sbjct  44   ---------------------------------FKQLKEEEKR-KSNKALLERDVLVLAS  69

Query  416  SQSESEEGSDDE  427
            S S+S+E   D+
Sbjct  70   STSDSKEDDTDD  81


>TR:A0A2J6KHE6 A0A2J6KHE6_LACSA Uncharacterized protein OS=Lactuca sativa OX=4236 
GN=LSAT_6X93660 PE=4 SV=1
Length=67

 Score = 79.3 bits (194),  Expect = 2e-18
 Identities = 46/67 (69%), Positives = 54/67 (81%), Gaps = 5/67 (7%)

Query  340  TNNVLSTAQQVYLRKLGGAKPNMDENASKIISAGRAKRSIAQP-DDAGERFRQLKEQEKR  398
            TNNVLSTAQQV+LRKLGGAKP +DENA  IIS   AKRS +QP + +G R +QLKE+EKR
Sbjct  3    TNNVLSTAQQVWLRKLGGAKPVVDENAGGIIS---AKRSFSQPSESSGARLKQLKEEEKR  59

Query  399  SKKNKAV  405
             K NKA+
Sbjct  60   -KSNKAL  65


>TR:A0A2J6MJJ4 A0A2J6MJJ4_LACSA Uncharacterized protein OS=Lactuca sativa OX=4236 
GN=LSAT_0X8080 PE=4 SV=1
Length=103

 Score = 79.0 bits (193),  Expect = 6e-18
 Identities = 40/62 (65%), Positives = 49/62 (79%), Gaps = 10/62 (16%)

Query  125  KILKDGLSAVHVPYAYGFAIILLTIIVKAATYPLTKQQVESTLAMQNLQPKIKAIQQRYA  184
            ++LKDGL+A+HVPY+YGFAI+LLT++VK          VESTLAMQNLQ  +KAIQQRY 
Sbjct  52   QVLKDGLTAIHVPYSYGFAIMLLTVLVK----------VESTLAMQNLQLMLKAIQQRYE  101

Query  185  GN  186
            GN
Sbjct  102  GN  103


>TR:A0A2J6JNT5 A0A2J6JNT5_LACSA Membrane insertase YidC/Oxa/ALB C-terminal domain-containing 
protein OS=Lactuca sativa OX=4236 GN=LSAT_3X10601 
PE=3 SV=1
Length=473

 Score = 54.3 bits (129),  Expect = 9e-08
 Identities = 76/342 (22%), Positives = 148/342 (43%), Gaps = 66/342 (19%)

Query  143  AIILLTIIVKAATYPLTKQQVESTLAMQNLQPKIKAIQQRY----------AGNQERIQL  192
            +I++ T++++  + P+   Q+++T  +  L+P+++ I+Q            A  QE+++ 
Sbjct  173  SIVITTLVIRTLSVPIMINQLKATSKLTILRPELEQIKQEMQDRGMSPSAVAEGQEKMK-  231

Query  193  ETSRLYKQAGVNPLAGCLPTLATIPVWIGLYQALSNVANEGLFTEGFFWIPSLGGPTSIA  252
               +++K+ GV+            PV++  + A+ N+  +         +PS        
Sbjct  232  ---KVFKEHGVSTFTPLKGLFIQGPVFVSFFLAIQNMVEK---------VPSF-------  272

Query  253  ARQSGSGISWLFPFVDGHPPLGWYDTVAYLVLPVLLIASQYVSMEI-MKPPQTDDPA---  308
              Q G GISW   F+D    L   DT  + +LP L   S ++++E  M+     +PA   
Sbjct  273  --QHG-GISW---FLD----LTTADT--FYILPFLTAFSFWITVEFNMQEGLEGNPAAAT  320

Query  309  QKNTLLVFKFL--PLMIGY-FALSVPSGLSIYWLTNNVLSTAQQVYLRKLGGAKPNMDEN  365
             KN    F  L  PL   +  A S+P  L  YW+T+N+ S    + ++     KP++ + 
Sbjct  321  MKNVSRGFAALTVPLTASFPKASSLPFALFCYWITSNLFSLVYGLIIK-----KPSVKKF  375

Query  366  ASKIISAGRAKRSIAQPDDAGERFRQLKE-------QEKRSKKNKAVAKDTVELVEESQS  418
             +  I         +Q   A   F  LK+       Q+++ +   A+   T      +  
Sbjct  376  LNIPIIIPPPPSPASQSKPAFSFFEGLKKYAAAQAMQQRQGETKPAITNQTT-----APL  430

Query  419  ESEEGSDDEEEEAREGALASSTTSKPLPEVGQRRSKRSKRKR  460
             S++ S DE++   +   +SS  S  +  + +    R K K+
Sbjct  431  LSQKPSSDEQKLTTQRVSSSSVLSHRIKNLEKEVKGRKKNKK  472


>TR:A0A2J6L2A1 A0A2J6L2A1_LACSA NF-kappa-B-activating protein C-terminal domain-containing 
protein OS=Lactuca sativa OX=4236 GN=LSAT_5X184160 
PE=3 SV=1
Length=550

 Score = 41.6 bits (96),  Expect = 0.001
 Identities = 27/108 (25%), Positives = 46/108 (43%), Gaps = 3/108 (3%)

Query  354  KLGGAKPNMDENASKIISAGRAKRSIAQPDDAGERFRQLKEQEKRSKKNKAVAKDTVELV  413
            K    K  +D       S   ++   ++ D    R R+ K+ ++ S + K  ++ +V + 
Sbjct  208  KYKDTKSELDSKERSHSSESESESEDSESDSDDSRSRRRKKSKRSSSRRKRRSRKSVSV-  266

Query  414  EESQSESEEGSDDEEEEAREGALASSTTSKPLPEVGQRRSKRSKRKRT  461
              S SES+E +DD EEE R              +   RR  + KR+ T
Sbjct  267  --SDSESDESTDDSEEEDRRRKKKKQKRKSTKRKSSSRRDSKRKRRST  312


 Score = 35.4 bits (80),  Expect = 0.077
 Identities = 25/82 (30%), Positives = 40/82 (49%), Gaps = 9/82 (11%)

Query  383  DDAGE--RFRQLKEQEKRSKKNKAVAKDTVELVEESQSESEEGSDDEEEEAREGALASST  440
            DD+ E  R R+ K+Q+++S K K+ ++   +    S S   + SD EE     G   SS 
Sbjct  276  DDSEEEDRRRKKKKQKRKSTKRKSSSRRDSKRKRRSTSRKSKDSDSEESSESNGEEGSSK  335

Query  441  TSKPLPEVGQRRSKRSKRKRTV  462
            T +        RS  S +KR++
Sbjct  336  TKR-------SRSSSSSKKRSL  350


>TR:A0A2J6M7Z6 A0A2J6M7Z6_LACSA CBF1-interacting co-repressor CIR N-terminal 
domain-containing protein OS=Lactuca sativa OX=4236 GN=LSAT_7X67880 
PE=4 SV=1
Length=205

 Score = 38.5 bits (88),  Expect = 0.004
 Identities = 27/94 (29%), Positives = 45/94 (48%), Gaps = 11/94 (12%)

Query  364  ENASKIISAGRAKRSIAQPDDAGERFRQLKEQEKRSKKNKAVAKDTVELVEESQSESEEG  423
            +N SKI S  R K +           ++ K+ +KRS K +   + +      S S SE  
Sbjct  99   KNHSKIKSTQRKKDN-----------KKDKDLKKRSNKKRKHLRKSCGSSSSSSSSSESS  147

Query  424  SDDEEEEAREGALASSTTSKPLPEVGQRRSKRSK  457
            S D+E+++RE    S + S+      +R+S +SK
Sbjct  148  SSDDEDDSRESKRRSRSRSRSRKRKDKRQSSKSK  181


>TR:A0A2J6L3C3 A0A2J6L3C3_LACSA Membrane insertase YidC/Oxa/ALB C-terminal domain-containing 
protein OS=Lactuca sativa OX=4236 GN=LSAT_3X24221 
PE=3 SV=1
Length=406

 Score = 38.9 bits (89),  Expect = 0.006
 Identities = 47/257 (18%), Positives = 94/257 (37%), Gaps = 48/257 (19%)

Query  97   SVVTTDSSAVQKSGGWFGFISDAMELVLKILKDGLSAVH--VPYAYGFAIILLTIIVKAA  154
            ++ TT   AV  +  W           + +L+  +  +H      +  +I++ T+ ++  
Sbjct  95   NISTTSEVAVAAAESW---------PPVAVLQHAIDGIHNFTGLNWWASIVIATVAIRTL  145

Query  155  TYPLTKQQVESTLAMQNLQPKIKAIQQRYAGNQ------ERIQLETSRLYKQAGVNPLAG  208
              P+T  Q +    +  L P+++ IQQ+             ++ +  R+Y +        
Sbjct  146  LAPITINQHKVASKLTILGPELEQIQQKMQDKSMSPMAVAEVEAQKKRVYMEYSAAMYTQ  205

Query  209  CLPTLATIPVWIGLYQALSNVANEGLFTEGFFWIPSLGGPTSIAARQSGSGISWLFPFVD  268
                    PV++  + A+  +  +         +PS          Q+G G SW      
Sbjct  206  LTRLFIQAPVFVSFFLAIEKMVEK---------VPSF---------QTG-GASWFIDLTT  246

Query  269  GHPPLGWYDTVAYLVLPVLLIASQYVSMEIMKPPQTDDPAQKNTLLVFKFLPLMIGYFAL  328
                       A+ +LP+L   S ++++E            KN       L L +     
Sbjct  247  AD---------AFYILPLLAAISCWITIEFTMQEGKRGGVWKNIARGGAALTLPL---TA  294

Query  329  SVPSGLSIYWLTNNVLS  345
            S P+ L  YW+T+N+ S
Sbjct  295  SFPNALFCYWITSNLFS  311


>TR:A0A2J6JT94 A0A2J6JT94_LACSA NUC153 domain-containing protein OS=Lactuca 
sativa OX=4236 GN=LSAT_4X144101 PE=3 SV=1
Length=711

 Score = 38.9 bits (89),  Expect = 0.007
 Identities = 24/99 (24%), Positives = 49/99 (49%), Gaps = 3/99 (3%)

Query  361  NMDENASKIISAGRAKRSIAQPDDAGERFRQLKEQEKRSKKNKAVAKDTVELVEESQSES  420
            N   +++++   GRAK+       A + + ++  +EK+ KK    + D  ++  ES  E 
Sbjct  76   NFSTSSARVDKRGRAKQDGDSSQSALKHYYRMDAEEKKQKKQPEESDDDDDV--ESDEEK  133

Query  421  EEGSDDEEEEAREGALASSTTSKPLPEVGQRRSKRSKRK  459
            EE S+ ++ E  +    +S+  K  PE+G   S+  + +
Sbjct  134  EE-SESDDAEILKAVKQTSSKFKSAPELGTESSEEEEEE  171


 Score = 29.6 bits (65),  Expect = 5.1
 Identities = 21/76 (28%), Positives = 34/76 (45%), Gaps = 9/76 (12%)

Query  380  AQPDDAGERFRQLKEQEKRSKKNKAVAKDTVELVEESQSESEEGSDD--------EEEEA  431
            ++ DDA E  + +K+   + K    +  ++ E  EE + E E+G DD        + +E 
Sbjct  136  SESDDA-EILKAVKQTSSKFKSAPELGTESSEEEEEEEEEKEKGEDDLMDDDTTTDTDED  194

Query  432  REGALASSTTSKPLPE  447
             E  L   TT   L E
Sbjct  195  DEAYLEEETTGLQLEE  210


>TR:A0A2J6LKM6 A0A2J6LKM6_LACSA Ubiquitin-like protease family profile domain-containing 
protein OS=Lactuca sativa OX=4236 GN=LSAT_3X34021 
PE=3 SV=1
Length=363

 Score = 35.8 bits (81),  Expect = 0.050
 Identities = 29/81 (36%), Positives = 41/81 (51%), Gaps = 19/81 (23%)

Query  400  KKNKAVAKDTVELVEESQSESEEGSDDEEEEAR-----------EGALASSTT-SKPLPE  447
            KK K  AK  V+  EE + E EE +++EEEEA            EG +  + T  +P P+
Sbjct  96   KKKKTNAKALVKQ-EEEEEEEEETTNEEEEEAYYHGTQFEYGGFEGEVGHTPTYGEPSPD  154

Query  448  VGQRRSK------RSKRKRTV  462
            VG+  +K      R +RKR V
Sbjct  155  VGEHHTKTVTLIGRPQRKRVV  175


>TR:A0A2J6K6Q1 A0A2J6K6Q1_LACSA Uncharacterized protein OS=Lactuca sativa OX=4236 
GN=LSAT_8X109541 PE=4 SV=1
Length=113

 Score = 33.5 bits (75),  Expect = 0.071
 Identities = 17/51 (33%), Positives = 27/51 (53%), Gaps = 0/51 (0%)

Query  392  LKEQEKRSKKNKAVAKDTVELVEESQSESEEGSDDEEEEAREGALASSTTS  442
            LK  ++ S K+K+  K   +   E + E EE  ++EEEE  E  +   TT+
Sbjct  41   LKAVKQTSSKSKSEPKLETKFSREEEEEEEEEEEEEEEEGEEDLMDDYTTT  91


>TR:A0A2J6K9H2 A0A2J6K9H2_LACSA RRM domain-containing protein OS=Lactuca sativa 
OX=4236 GN=LSAT_3X35601 PE=4 SV=1
Length=639

 Score = 35.4 bits (80),  Expect = 0.080
 Identities = 26/105 (25%), Positives = 48/105 (46%), Gaps = 6/105 (6%)

Query  359  KPNMDENASKIISAGRAKRSIAQPDDAGERFRQLKEQEKRS--KKNKAVAKDTVELVEES  416
            KP + +N +   SA +A+ S    DD+       +E+ K +  KK  A A  T +   + 
Sbjct  213  KPAVVKNGAAATSAKKAESS----DDSSSEESDSEEEVKAAPAKKPAAAAAATKKADSDD  268

Query  417  QSESEEGSDDEEEEAREGALASSTTSKPLPEVGQRRSKRSKRKRT  461
            +S  EE S D+EE  ++ +  + T +   P   +  S   + + +
Sbjct  269  ESSEEESSSDDEEPQKKKSKPTETKAAAKPVAKKEESSSDEEEES  313


 Score = 35.0 bits (79),  Expect = 0.11
 Identities = 28/105 (27%), Positives = 45/105 (43%), Gaps = 8/105 (8%)

Query  366  ASKIISAGRAKRSIAQPDDAGERFRQLKEQEKRSKKNKAV----AKDTVELVEESQSESE  421
            A K  +A  A +     D++ E      ++E + KK+K      A   V   EES S+ E
Sbjct  251  AKKPAAAAAATKKADSDDESSEEESSSDDEEPQKKKSKPTETKAAAKPVAKKEESSSDEE  310

Query  422  EGSDDEE----EEAREGALASSTTSKPLPEVGQRRSKRSKRKRTV  462
            E S DEE    + A++ A    ++S    E G       + ++ V
Sbjct  311  EESSDEEPAKPQAAKKVAAKKDSSSDEESEEGDEEESSDEDEKMV  355


 Score = 30.4 bits (67),  Expect = 2.9
 Identities = 23/102 (23%), Positives = 47/102 (46%), Gaps = 21/102 (21%)

Query  359  KPNMDENASKIISAGRAKRSIAQPDDAGERFRQLKE---------QEKRSKKNKAVAKD-  408
            +P   + ++     G  K+ +++P+ + +      E         +E+  KK  AVAK+ 
Sbjct  124  EPKPKKQSAPTAKIGSNKKPVSKPESSSDESESESESSDDSDSSDEEEAPKKPAAVAKNG  183

Query  409  ----TVELVEESQSESEEGSDDEEEEA-------REGALASS  439
                T +     +S+S++ SD+E+ +A       + GA A+S
Sbjct  184  AAAATKKAESSDESDSDDSSDEEDAKAAKKPAVVKNGAAATS  225


 Score = 29.3 bits (64),  Expect = 6.6
 Identities = 22/87 (25%), Positives = 34/87 (39%), Gaps = 6/87 (7%)

Query  358  AKPNMDENASKIISAGRAKRSIAQPDDAGERFRQLKEQEKRSKKNKAVAKDTVELVEESQ  417
            +KP   + A+K ++      S  + + + E      E  K     K  AK      EES+
Sbjct  287  SKPTETKAAAKPVAKKEESSSDEEEESSDE------EPAKPQAAKKVAAKKDSSSDEESE  340

Query  418  SESEEGSDDEEEEAREGALASSTTSKP  444
               EE S DE+E+  +   A      P
Sbjct  341  EGDEEESSDEDEKMVDAPSAKKAPQTP  367


>TR:A0A2J6L4N6 A0A2J6L4N6_LACSA Uncharacterized protein OS=Lactuca sativa OX=4236 
GN=LSAT_1X56301 PE=4 SV=1
Length=379

 Score = 34.3 bits (77),  Expect = 0.16
 Identities = 24/101 (24%), Positives = 52/101 (51%), Gaps = 4/101 (4%)

Query  359  KPNMDENASKIISAGRAKRSIAQPDDAGERFRQLKEQEKRSKKNKAVAKDTVELVEESQS  418
            K ++D +  K +   + K+   +  ++ E  + +KE++K+  K K   KD  E+ EE + 
Sbjct  73   KSDVDGDKKKEV---KEKKKGDKKKESDEDDKNVKEKKKKKDK-KEKKKDDDEVSEEGEK  128

Query  419  ESEEGSDDEEEEAREGALASSTTSKPLPEVGQRRSKRSKRK  459
            E+E+   D+++E ++     S   +   E  ++  K+ K+K
Sbjct  129  ETEKKKKDKKKEKKKDDDGVSEEGEKETEKKKKDKKKGKKK  169


 Score = 33.1 bits (74),  Expect = 0.36
 Identities = 17/85 (20%), Positives = 48/85 (56%), Gaps = 3/85 (4%)

Query  376  KRSIAQPDDAGERFRQLKEQEKRSKKNKAVAKDTVELVEESQSESEEGSDDEEEEAREGA  435
            K+   + DD G++ +  K+++++  K+K V +D  +  ++ + +SEEG D ++++ ++  
Sbjct  204  KKKKGKSDDEGKKKK--KDKKEKKDKDKEVKEDDEDKKKDDEGDSEEG-DKKKKKEKKDK  260

Query  436  LASSTTSKPLPEVGQRRSKRSKRKR  460
                +  + + E  +++ K  K+ +
Sbjct  261  KEKKSKDEGVEEDDEKKKKDKKKHK  285


 Score = 32.3 bits (72),  Expect = 0.63
 Identities = 27/93 (29%), Positives = 42/93 (45%), Gaps = 9/93 (10%)

Query  376  KRSIAQPDDAGERFRQLKEQEKRSK-KNKAVAKDTVELV-EESQSESEE-------GSDD  426
            K+   + DD G      KE EK+ K K K   KD  ++V EE + E+E+        SDD
Sbjct  137  KKKEKKKDDDGVSEEGEKETEKKKKDKKKGKKKDDDDVVSEEEEKETEKKKKDKDAKSDD  196

Query  427  EEEEAREGALASSTTSKPLPEVGQRRSKRSKRK  459
             E EA +      +  +   +   ++ K+ K K
Sbjct  197  NEHEAEKKKKKGKSDDEGKKKKKDKKEKKDKDK  229


>TR:A0A2J6MJC3 A0A2J6MJC3_LACSA NAC-A/B domain-containing protein OS=Lactuca 
sativa OX=4236 GN=LSAT_0X9821 PE=4 SV=1
Length=212

 Score = 33.5 bits (75),  Expect = 0.19
 Identities = 21/69 (30%), Positives = 36/69 (52%), Gaps = 9/69 (13%)

Query  394  EQEKRSKKNKAVAKDTVELVEESQSESEEGSD---DEEEEAREGALASSTTSKPLPEVGQ  450
            E EK+ ++   V +  VE V+E     +E +D   D++++  +GA   S +SK      Q
Sbjct  10   ESEKKVEEVSPVVEGVVEDVKEEDDHHDEDADDSDDDDDDKEDGAQGGSESSK------Q  63

Query  451  RRSKRSKRK  459
             RS++  RK
Sbjct  64   SRSEKKSRK  72


>TR:A0A2J6KYH1 A0A2J6KYH1_LACSA Cupin type-1 domain-containing protein OS=Lactuca 
sativa OX=4236 GN=LSAT_3X78340 PE=4 SV=1
Length=725

 Score = 33.9 bits (76),  Expect = 0.25
 Identities = 27/110 (25%), Positives = 44/110 (40%), Gaps = 12/110 (11%)

Query  363  DENASKIISAGRAKRSIAQPDDAGERFRQLKEQEKRSKKNKAVAKDTVELV---------  413
            +E A +      AKR   +     E  R+ +E+E + ++ +A AK   E           
Sbjct  476  EEEAKRREEEEEAKRQEEEERREQEEARKREEEEAKRREEEAEAKRREEEERREQEEARK  535

Query  414  ---EESQSESEEGSDDEEEEAREGALASSTTSKPLPEVGQRRSKRSKRKR  460
               EE++ + EE    +EEEAR          +   E   RR +   R+R
Sbjct  536  REEEEARRQEEEARKQQEEEARRRQEEEEAARQQEEEAAARRQEEEARRR  585


 Score = 33.1 bits (74),  Expect = 0.43
 Identities = 23/103 (22%), Positives = 43/103 (42%), Gaps = 2/103 (2%)

Query  358  AKPNMDENASKIISAGRAKRSIAQPDDAGERFRQLKEQEKRSKKNKAVAKDTVELVEESQ  417
            A+   +E A +      AKR   + ++  E+    K +E+ +++ +  A+   E     +
Sbjct  502  ARKREEEEAKRREEEAEAKRR--EEEERREQEEARKREEEEARRQEEEARKQQEEEARRR  559

Query  418  SESEEGSDDEEEEAREGALASSTTSKPLPEVGQRRSKRSKRKR  460
             E EE +  +EEEA           +   E   RR +   R+R
Sbjct  560  QEEEEAARQQEEEAAARRQEEEARRRQEEEEAARRQEEEARRR  602


 Score = 31.6 bits (70),  Expect = 1.3
 Identities = 23/77 (30%), Positives = 33/77 (43%), Gaps = 3/77 (4%)

Query  387  ERFRQLKEQEKRSKKNKAVAKDTVELVEESQSESEEGSDDEEEEAREGALASSTTSKPLP  446
            E   + +E+E+  KK +  AK   E  E  + E EE  + EE   RE   A     +   
Sbjct  460  EEEEKAREEEEERKKEEEEAKRREEEEEAKRQEEEERREQEEARKREEEEAKRREEEAEA  519

Query  447  ---EVGQRRSKRSKRKR  460
               E  +RR +   RKR
Sbjct  520  KRREEEERREQEEARKR  536


 Score = 31.6 bits (70),  Expect = 1.3
 Identities = 22/89 (25%), Positives = 41/89 (46%), Gaps = 1/89 (1%)

Query  372  AGRAKRSIAQPDDAGERFRQLKEQEKRSKKNKAVAKDTVELVEESQSESEEGSDDEEEEA  431
            A R +    +  +   R RQ +E+  R ++ +A A+   E     Q E EE +  +EEEA
Sbjct  541  ARRQEEEARKQQEEEARRRQEEEEAARQQEEEAAARRQEEEARRRQEE-EEAARRQEEEA  599

Query  432  REGALASSTTSKPLPEVGQRRSKRSKRKR  460
            R      +   +   E  +R+ + + R++
Sbjct  600  RRRQEEEAARKQQEEEARRRQEEEAARQQ  628


 Score = 31.6 bits (70),  Expect = 1.3
 Identities = 21/90 (23%), Positives = 43/90 (48%), Gaps = 2/90 (2%)

Query  371  SAGRAKRSIAQPDDAGERFRQLKEQEKRSKKNKAVAKDTVELVEESQSESEEGSDDEEEE  430
            +A R +   A+     E   + +E+E R ++ +  A+   E  EE++   EE +  ++EE
Sbjct  573  AAARRQEEEARRRQEEEEAARRQEEEARRRQEEEAARKQQE--EEARRRQEEEAARQQEE  630

Query  431  AREGALASSTTSKPLPEVGQRRSKRSKRKR  460
            AR+     +   +   E  +RR ++ +  R
Sbjct  631  ARKQQEEEAARRQKEEEAARRRQQQEEEAR  660


 Score = 30.8 bits (68),  Expect = 2.2
 Identities = 30/113 (27%), Positives = 44/113 (39%), Gaps = 12/113 (11%)

Query  348  QQVYLRKLGGAKPNMDENASKIISAGRAKRSIAQPDDAGERFRQLKEQEKRSKKNKAVAK  407
            + V     G +   MDE     I  G+ +  I +     E   +L E+E   +K +   K
Sbjct  405  KSVVAASFGVSNMTMDE-----ILKGQREAIIVECTSCAEEEERLMEEEIEREKEEERKK  459

Query  408  DTVELVEESQSESEEGSDDEEEEAREGALASSTTSKPLPEVGQRRSKRSKRKR  460
            +     EE   E EE    EEEEA+          +   E  +RR +   RKR
Sbjct  460  EE----EEKAREEEEERKKEEEEAKRREEEEEAKRQ---EEEERREQEEARKR  505


 Score = 30.0 bits (66),  Expect = 3.9
 Identities = 22/74 (30%), Positives = 35/74 (47%), Gaps = 6/74 (8%)

Query  387  ERFRQLKEQEKRSKKNKAVAKDTVELVEESQSESEEGSDDEEEEAREGALASSTTSKPLP  446
            E  R+ +E+EK  ++ +   K+  E   + + E EE    EEEE RE         K   
Sbjct  454  EEERKKEEEEKAREEEEERKKEEEE--AKRREEEEEAKRQEEEERRE----QEEARKREE  507

Query  447  EVGQRRSKRSKRKR  460
            E  +RR + ++ KR
Sbjct  508  EEAKRREEEAEAKR  521


>TR:A0A2J6KV35 A0A2J6KV35_LACSA Uncharacterized protein OS=Lactuca sativa OX=4236 
GN=LSAT_8X240 PE=4 SV=1
Length=812

 Score = 33.9 bits (76),  Expect = 0.25
 Identities = 13/45 (29%), Positives = 27/45 (60%), Gaps = 0/45 (0%)

Query  411  ELVEESQSESEEGSDDEEEEAREGALASSTTSKPLPEVGQRRSKR  455
            +  +E + E EE  ++EEEE      ++S T+ P+ E G +++++
Sbjct  119  DTTQEEEEEEEEEEEEEEEEDNNNDSSTSVTASPVVETGGKKNQK  163


>TR:A0A2J6JX83 A0A2J6JX83_LACSA Uncharacterized protein OS=Lactuca sativa OX=4236 
GN=LSAT_4X119461 PE=4 SV=1
Length=105

 Score = 31.6 bits (70),  Expect = 0.29
 Identities = 21/79 (27%), Positives = 34/79 (43%), Gaps = 7/79 (9%)

Query  386  GERFRQLKEQEKRSKKNKAVAKDTVELVEESQSESEEG-------SDDEEEEAREGALAS  438
            GE+  + K    R    K   ++  E +EE   +  EG         +EE   RE   +S
Sbjct  25   GEQIAKRKRGRPRKIVEKTEEEEVKEPIEEKSQQDSEGEPESKKAKSNEELVKREATSSS  84

Query  439  STTSKPLPEVGQRRSKRSK  457
            +T+ +  P   +R+SK  K
Sbjct  85   TTSHQDQPRRSRRKSKPRK  103


>TR:A0A2J6MGH7 A0A2J6MGH7_LACSA Formamidopyrimidine-DNA glycosylase catalytic 
domain-containing protein OS=Lactuca sativa OX=4236 GN=LSAT_1X34180 
PE=3 SV=1
Length=463

 Score = 33.5 bits (75),  Expect = 0.29
 Identities = 30/128 (23%), Positives = 52/128 (41%), Gaps = 7/128 (5%)

Query  333  GLSIYWLTNNVLSTAQQVYLRKLGGAKPNMDENASKIISAGRAKRSIAQPDDAGERFRQL  392
            G  I ++     ++A    L+KL G      E A K +  G+ K S    D++ +     
Sbjct  292  GKKIEFINAGGRTSAYVPELQKLSG------EQAGKEVVQGKKKSSKKSRDESEDEENVK  345

Query  393  KEQEKRSKK-NKAVAKDTVELVEESQSESEEGSDDEEEEAREGALASSTTSKPLPEVGQR  451
              + K  KK +++  K    +  +S S   +  DD EEE  +  +  +   K   E  Q+
Sbjct  346  NVKGKGGKKRSESGGKKKTPVKRKSNSSDNDDDDDGEEEKEKDEVEETNDDKRAKEKKQK  405

Query  452  RSKRSKRK  459
              K   +K
Sbjct  406  GRKAGNKK  413


>TR:A0A2J6L3W4 A0A2J6L3W4_LACSA No apical meristem-associated C-terminal domain-containing 
protein OS=Lactuca sativa OX=4236 GN=LSAT_9X97040 
PE=4 SV=1
Length=336

 Score = 33.1 bits (74),  Expect = 0.34
 Identities = 22/78 (28%), Positives = 36/78 (46%), Gaps = 6/78 (8%)

Query  384  DAGERFRQLKEQEKRSKKNKAVAKDTVELVEESQSESEEGSDDEEE-EAREGALASSTTS  442
            D+G R  + K   +   K++    D     +E    S+  +D E E E+  G+   S+  
Sbjct  54   DSGRRSSKRKRNRRSRTKSRREYSD-----DEDDDRSDSDTDSESESESESGSSVYSSED  108

Query  443  KPLPEVGQRRSKRSKRKR  460
            +   E  +RR KR +RKR
Sbjct  109  ESESEEERRRRKRKERKR  126


>TR:A0A2J6JRR5 A0A2J6JRR5_LACSA Uncharacterized protein OS=Lactuca sativa OX=4236 
GN=LSAT_3X1641 PE=4 SV=1
Length=383

 Score = 33.1 bits (74),  Expect = 0.36
 Identities = 23/74 (31%), Positives = 34/74 (46%), Gaps = 4/74 (5%)

Query  382  PDDAGERFR----QLKEQEKRSKKNKAVAKDTVELVEESQSESEEGSDDEEEEAREGALA  437
            P DAG        Q  + E +S  N  +   TVE  EE + E EE  ++EEEE  +   +
Sbjct  172  PLDAGMNMMGSHSQSHDGETQSVDNPKMCVPTVEEKEEVEEEEEEEEEEEEEEDDDECES  231

Query  438  SSTTSKPLPEVGQR  451
              + S  + E G +
Sbjct  232  MDSASSNIVEPGMK  245


>TR:A0A2J6K2K0 A0A2J6K2K0_LACSA ATP-dependent RNA helicase OS=Lactuca sativa 
OX=4236 GN=LSAT_4X67601 PE=3 SV=1
Length=613

 Score = 33.1 bits (74),  Expect = 0.42
 Identities = 25/104 (24%), Positives = 45/104 (43%), Gaps = 9/104 (9%)

Query  353  RKLGGAKPNMDENASKIISAGRAKRSIAQPDDAGERFRQLKEQEKRSKKNKAVAKDTVEL  412
            RK    K N  E    +++     + +A+ +D+ +       +EK+SK+ K   K +   
Sbjct  24   RKRNKNKKNSGEEEPDLVA-----QEVAEINDSEKEEEVTAVKEKKSKRKKKEKKSS---  75

Query  413  VEESQSESEEGSDDEEEEAREGALASSTTSKPLPEVGQRRSKRS  456
             EE +  +E   + EEEE  EG        K      +++ K+S
Sbjct  76   -EEEKENTETDDNKEEEEGDEGMNMEEEAEKETETKTKKKVKKS  118


>TR:A0A2J6JPQ7 A0A2J6JPQ7_LACSA Sas10 C-terminal domain-containing protein OS=Lactuca 
sativa OX=4236 GN=LSAT_2X46281 PE=3 SV=1
Length=650

 Score = 33.1 bits (74),  Expect = 0.42
 Identities = 26/98 (27%), Positives = 46/98 (47%), Gaps = 9/98 (9%)

Query  344  LSTAQQVYLRKLGGAKPNM-----DENASKIISAGRAKRSIAQPDDAGERFRQLKEQEK-  397
            ++  Q+    K+GGAK        ++   K I+ GR K +I   +D GE     +E E  
Sbjct  90   IAKQQKSLKAKIGGAKDETQDDDEEDKEKKSIAWGRGK-NIYYDNDKGESSEDEEEAEVV  148

Query  398  --RSKKNKAVAKDTVELVEESQSESEEGSDDEEEEARE  433
              +++K K  +     L ++   + +E  DDE+E+  E
Sbjct  149  RLQNEKTKLYSNADHGLDDDDDDDEDEDEDDEDEDEDE  186


>TR:J7KE88 J7KE88_LACSA Heat shock protein 90 OS=Lactuca sativa OX=4236 
GN=Hsp90 PE=2 SV=1
Length=698

 Score = 33.1 bits (74),  Expect = 0.43
 Identities = 31/147 (21%), Positives = 66/147 (45%), Gaps = 18/147 (12%)

Query  322  MIGYFALSVPSGLSIYWLTNNVLSTA------QQVYLRKLGGAKPNMDENASKIISAGRA  375
            MIG F +      S Y + + V+ T       Q V+  + GG+     + + +++  G  
Sbjct  117  MIGQFGVGF---YSAYLVADKVVVTTKHNDDEQYVWESQAGGSFTVTRDTSGEVLGRG-T  172

Query  376  KRSIAQPDDAGERFRQLKEQEKRSKKNKAVAKDTVELVEESQSESEEGSDDEEEEAREGA  435
            K ++   +D  E   + + ++   K ++ ++   + L  E  +E E   D++EEE ++  
Sbjct  173  KMTLYLKEDQLEYLEERRLKDLIKKHSEFISYP-ISLWVEKTTEKEISDDEDEEEKKD--  229

Query  436  LASSTTSKPLPEVGQRRSKRSKRKRTV  462
                     + EV + + K  K+K+T+
Sbjct  230  -----EEGKVEEVDEEKEKEEKKKKTI  251


>TR:A0A2J6LEI2 A0A2J6LEI2_LACSA PPIase cyclophilin-type domain-containing protein 
OS=Lactuca sativa OX=4236 GN=LSAT_1X45101 PE=4 SV=1
Length=748

 Score = 33.1 bits (74),  Expect = 0.43
 Identities = 22/110 (20%), Positives = 52/110 (47%), Gaps = 12/110 (11%)

Query  363  DENASKIISAGRAKRSIAQPDDA---GERFRQLKEQEKRSKKNKAVAKDTVELVEESQSE  419
            D+ A+  + +G+   S     +    G+  +  K++ K+ K+  +   D+   +E   S+
Sbjct  195  DKKAASKLKSGKDVSSEVHSHEVKRKGKHKKSSKDKRKKRKRYSSSDSDSSSDMESDSSD  254

Query  420  SEEGSDDEEEEAREGALASST---------TSKPLPEVGQRRSKRSKRKR  460
            S+  SD ++  +    ++SS+         + K   + G+R+ K+ ++KR
Sbjct  255  SDSDSDSDDSSSSSSDVSSSSDDRRKRKKRSRKDRHKRGKRKDKKREKKR  304


 Score = 31.2 bits (69),  Expect = 1.7
 Identities = 31/119 (26%), Positives = 48/119 (40%), Gaps = 15/119 (13%)

Query  357  GAKPNMDENASKIISAGRAKRSIAQPDD--AGERFRQLKE--------QEKRSKKNKAVA  406
            G +  M     KII  G    S  Q  D  A  + +  K+        + KR  K+K  +
Sbjct  168  GDEDGMPTVTVKIIYCGEVNESENQSSDKKAASKLKSGKDVSSEVHSHEVKRKGKHKKSS  227

Query  407  KDTVE-----LVEESQSESEEGSDDEEEEAREGALASSTTSKPLPEVGQRRSKRSKRKR  460
            KD  +        +S S S+  SD  + ++   +  SS++S  +      R KR KR R
Sbjct  228  KDKRKKRKRYSSSDSDSSSDMESDSSDSDSDSDSDDSSSSSSDVSSSSDDRRKRKKRSR  286


 Score = 31.2 bits (69),  Expect = 1.7
 Identities = 20/62 (32%), Positives = 32/62 (52%), Gaps = 2/62 (3%)

Query  374  RAKRSIAQPDDAGERF--RQLKEQEKRSKKNKAVAKDTVELVEESQSESEEGSDDEEEEA  431
            R KRS       G+R   ++ K++ +R KK+K  +K       ES SESE  S+D   + 
Sbjct  281  RKKRSRKDRHKRGKRKDKKREKKRRRRDKKSKRKSKRVSGSGSESSSESEHASEDNNGDV  340

Query  432  RE  433
            ++
Sbjct  341  KK  342


>TR:A0A2J6LR31 A0A2J6LR31_LACSA C2H2-type domain-containing protein OS=Lactuca 
sativa OX=4236 GN=LSAT_1X50361 PE=3 SV=1
Length=356

 Score = 32.7 bits (73),  Expect = 0.47
 Identities = 20/75 (27%), Positives = 40/75 (53%), Gaps = 4/75 (5%)

Query  359  KPNMDENASKIISAGRAKRSIAQPDDAGERFRQLKEQEKRSKKNKAVAKDTVELVEESQS  418
            K  + +   K  +AG+ K  I +P    E+  +  + +  S  + A+++D+ +  +E  S
Sbjct  187  KAVVPKKEQKSSAAGKQKVKIVEP----EKDVKESDDDDDSDDSAAMSEDSDDEDDEDSS  242

Query  419  ESEEGSDDEEEEARE  433
            + EE SD+EEE  ++
Sbjct  243  DDEEDSDEEEETPKK  257


>TR:A0A2J6LRF0 A0A2J6LRF0_LACSA Ubiquitin-like protease family profile domain-containing 
protein OS=Lactuca sativa OX=4236 GN=LSAT_8X49361 
PE=3 SV=1
Length=406

 Score = 32.7 bits (73),  Expect = 0.49
 Identities = 29/89 (33%), Positives = 43/89 (48%), Gaps = 19/89 (21%)

Query  393  KEQEKRSKKNKAVAKDTVE-LVEESQSESEEGSDDEEEEA-----------REGALASST  440
            K  +K+    KA+ K  +E  VEE + E EE  + +EEEA            EG +  +T
Sbjct  188  KVVKKKKISTKALVKHLLEDEVEEEEEEEEEMINRDEEEAYYHGTQFEYGGLEGEVGRTT  247

Query  441  T-SKPLPEVGQRRSK------RSKRKRTV  462
            T  +P  ++G+  SK      R +RKR V
Sbjct  248  THGEPSSDLGEHHSKTVTPIGRPQRKRVV  276


>TR:A0A2J6KCL2 A0A2J6KCL2_LACSA CBF1-interacting co-repressor CIR N-terminal 
domain-containing protein OS=Lactuca sativa OX=4236 GN=LSAT_6X17281 
PE=4 SV=1
Length=420

 Score = 32.3 bits (72),  Expect = 0.65
 Identities = 22/81 (27%), Positives = 32/81 (40%), Gaps = 16/81 (20%)

Query  383  DDAGERFRQLKEQEKRSKKNKAVAKDTVELVEESQSESEEGSDDEEEEAREGA---LASS  439
            DD G R ++ K ++K+ KK             + QSES    DD+    R+G+      S
Sbjct  346  DDGGRRLKKSKSEQKKKKK-------------QIQSESSSSEDDDRSRRRKGSGHRRRES  392

Query  440  TTSKPLPEVGQRRSKRSKRKR  460
            + S      G R      R R
Sbjct  393  SDSDQQQRYGSRHRSHHHRHR  413


>TR:A0A2J6KQG6 A0A2J6KQG6_LACSA RRM domain-containing protein OS=Lactuca sativa 
OX=4236 GN=LSAT_5X65320 PE=4 SV=1
Length=499

 Score = 32.3 bits (72),  Expect = 0.69
 Identities = 27/91 (30%), Positives = 40/91 (44%), Gaps = 8/91 (9%)

Query  353  RKLGGAKPNMDENASK------IISAGRAKRSIAQPDDAGERFRQLKEQEKRSKKNKAVA  406
            RK   ++P+++E   K      II   + + +IA  D   E   + +  E      +   
Sbjct  5    RKSRASQPSVEEPVPKEEPQEQIIEPQQQQETIANNDVVKEEELEQEADEIAHNLEENKV  64

Query  407  KDTVELVEESQSESEEG--SDDEEEEAREGA  435
            K   E  EE + E EE    DDEEEE+ E A
Sbjct  65   KGEQEEEEEGEEEDEEDPQDDDEEEESEEEA  95


>TR:A0A2J6JHA2 A0A2J6JHA2_LACSA AAA+ ATPase domain-containing protein OS=Lactuca 
sativa OX=4236 GN=LSAT_2X77800 PE=3 SV=1
Length=507

 Score = 32.3 bits (72),  Expect = 0.69
 Identities = 16/49 (33%), Positives = 27/49 (55%), Gaps = 0/49 (0%)

Query  395  QEKRSKKNKAVAKDTVELVEESQSESEEGSDDEEEEAREGALASSTTSK  443
            + K +++ KA AK+  EL +  ++E EE  ++EEE   E A   +   K
Sbjct  459  KRKENEEAKAKAKEEEELAKARENEKEEEEEEEEEGEEESAAKENGKKK  507


>TR:A0A2J6LN38 A0A2J6LN38_LACSA AAA+ ATPase domain-containing protein OS=Lactuca 
sativa OX=4236 GN=LSAT_4X99881 PE=3 SV=1
Length=875

 Score = 32.3 bits (72),  Expect = 0.77
 Identities = 17/47 (36%), Positives = 28/47 (60%), Gaps = 2/47 (4%)

Query  390  RQLKEQEKRSKKNKAVAKDTVEL--VEESQSESEEGSDDEEEEAREG  434
            +Q K+ E R K  KA A++  ++  +E   +  E G DD++EE +EG
Sbjct  323  KQKKDYEDRLKIEKAEAEEKRKMKELERGMAGLEPGEDDDDEEGKEG  369


>TR:A0A2J6LXV9 A0A2J6LXV9_LACSA NAC-A/B domain-containing protein OS=Lactuca 
sativa OX=4236 GN=LSAT_8X4841 PE=4 SV=1
Length=207

 Score = 31.6 bits (70),  Expect = 0.77
 Identities = 18/74 (24%), Positives = 35/74 (47%), Gaps = 8/74 (11%)

Query  386  GERFRQLKEQEKRSKKNKAVAKDTVELVEESQSESEEGSDDEEEEAREGALASSTTSKPL  445
            G    +++ Q+K       + +D  +  E+     +  SDD+E++  +GA   + +SK  
Sbjct  3    GAIVEEIETQQKLEHDEHPIVEDVKD--EDDHDHEDADSDDDEDDKEDGAQGGNESSK--  58

Query  446  PEVGQRRSKRSKRK  459
                Q RS++  RK
Sbjct  59   ----QSRSEKKSRK  68


>TR:A0A2J6KZN6 A0A2J6KZN6_LACSA Uncharacterized protein OS=Lactuca sativa OX=4236 
GN=LSAT_3X67941 PE=4 SV=1
Length=345

 Score = 32.0 bits (71),  Expect = 0.80
 Identities = 34/150 (23%), Positives = 60/150 (40%), Gaps = 8/150 (5%)

Query  302  PQTDDPAQKNTLLVFKFLPLMIGYFALSVPSGLSIYWLTNNVLSTAQQVYLRKLGGAKPN  361
            P T  P  K   L  +   L+  + +   PS   I   + +    A +V +     A+  
Sbjct  41   PSTCTPLSK---LDTRISYLLRAHLSTDNPSQEEIVAASRSAAEVAVKVAMAARAAAEEK  97

Query  362  MDENASKIISAGRAKRSIAQPDDAGERFRQLKEQEKRSKKNKAVAKDTVELVEESQSESE  421
                +  + +A +A   +A  DD  +      EQ+  SKKNK V    +   ++ + E+ 
Sbjct  98   AVIASKAMAAAKKALELVAIVDDQNQETPSSPEQDSNSKKNKQVEVQMLYNNKKPRLENG  157

Query  422  EGSDDEE-----EEAREGALASSTTSKPLP  446
              ++DEE      +A   +   S +  PLP
Sbjct  158  NKTNDEELARKLHQAINSSPRISKSGVPLP  187


>TR:A0A2J6M6Z9 A0A2J6M6Z9_LACSA AB hydrolase-1 domain-containing protein OS=Lactuca 
sativa OX=4236 GN=LSAT_5X139061 PE=4 SV=1
Length=1551

 Score = 32.3 bits (72),  Expect = 0.81
 Identities = 18/69 (26%), Positives = 34/69 (49%), Gaps = 3/69 (4%)

Query  363  DENASKIISAGRAKRSIAQPD---DAGERFRQLKEQEKRSKKNKAVAKDTVELVEESQSE  419
            DE + K+ +A   K      D   D+ ++ +   E + + KK++   K + E  +E +SE
Sbjct  861  DEESIKLSTASEKKHQTEVEDTSTDSEKKHQTKSESDSQQKKDEKSIKLSTEKKDEGKSE  920

Query  420  SEEGSDDEE  428
              +  DDE+
Sbjct  921  DNDDDDDED  929


>TR:A0A2J6L3G0 A0A2J6L3G0_LACSA PRKR-interacting protein 1 OS=Lactuca sativa 
OX=4236 GN=LSAT_9X111221 PE=4 SV=1
Length=182

 Score = 31.2 bits (69),  Expect = 0.91
 Identities = 13/41 (32%), Positives = 25/41 (61%), Gaps = 0/41 (0%)

Query  390  RQLKEQEKRSKKNKAVAKDTVELVEESQSESEEGSDDEEEE  430
            RQ K+Q+K+ KK K    D  E     + ++++ SD+E+++
Sbjct  140  RQKKKQKKQEKKIKLEGGDNCEEEHHKEDDNDKSSDEEDDQ  180


>TR:A0A2J6K4W6 A0A2J6K4W6_LACSA Uncharacterized protein OS=Lactuca sativa OX=4236 
GN=LSAT_4X114800 PE=4 SV=1
Length=574

 Score = 32.0 bits (71),  Expect = 0.94
 Identities = 21/65 (32%), Positives = 34/65 (52%), Gaps = 11/65 (17%)

Query  363  DENASKIISAGRAKRSIAQPDDAGERFRQLKEQEKRSKKNKAVAKDTVELVEESQSESEE  422
            +E +SK  +A + K++ A            K  EK  KK K+      E+ EE+ +ESE+
Sbjct  424  EEPSSKTGTAKKPKKASAA-----------KTSEKSKKKTKSEEPPESEVEEENGNESED  472

Query  423  GSDDE  427
            GSD++
Sbjct  473  GSDEK  477


>TR:A0A2J6KTJ0 A0A2J6KTJ0_LACSA PPIase cyclophilin-type domain-containing protein 
OS=Lactuca sativa OX=4236 GN=LSAT_9X7900 PE=4 SV=1
Length=602

 Score = 32.0 bits (71),  Expect = 0.95
 Identities = 26/88 (30%), Positives = 42/88 (48%), Gaps = 12/88 (14%)

Query  376  KRSIAQPDDAGE----RFRQLKEQEKRSKKNKAVAKDTVELVEESQSESEEGSDDEEEEA  431
            K+ I+  DD+ +    + R    +EK  K+ K    D+     +S+S S E   D   E+
Sbjct  196  KKDISSSDDSSDGRVKKRRGSSIREKLRKRRKYSPSDS-----DSESYSSESDSDSYSES  250

Query  432  REGALASSTTSKPLPEVGQRRSKRSKRK  459
               A + S++S      G+RR KRS +K
Sbjct  251  ESEADSDSSSSSA---GGKRRKKRSTKK  275


>TR:A0A2J6K1P2 A0A2J6K1P2_LACSA DEK C-terminal domain-containing protein OS=Lactuca 
sativa OX=4236 GN=LSAT_9X90080 PE=4 SV=1
Length=628

 Score = 32.0 bits (71),  Expect = 0.96
 Identities = 17/71 (24%), Positives = 32/71 (45%), Gaps = 0/71 (0%)

Query  384  DAGERFRQLKEQEKRSKKNKAVAKDTVELVEESQSESEEGSDDEEEEAREGALASSTTSK  443
            D  E+  +  E EKR +K +   K+ VE ++E   + E+G   E +  ++    +    K
Sbjct  27   DVSEKKEENVENEKREEKEEKEEKEGVEKMDEDVKDDEKGKTKEADADKKDTEVTKDEKK  86

Query  444  PLPEVGQRRSK  454
               EV   + +
Sbjct  87   EEEEVKDNKKE  97


 Score = 29.3 bits (64),  Expect = 6.6
 Identities = 19/104 (18%), Positives = 42/104 (40%), Gaps = 4/104 (4%)

Query  356  GGAKPNMDENASKIISAGRAKRSIAQPDDAGERFRQLKEQEKRSKKNKAVAKDTVELVEE  415
            G  +P   + ++  + +   K+      +  E+     ++ +  + N+       +  + 
Sbjct  354  GKKRPTSSKKSASPLKSSSKKQKTKSTSEDDEKKNSDTDESEEDEDNEEHENTNGDPDKS  413

Query  416  SQSESEEGSDDEEEEAREGALASSTTSKPLPEVGQRRSKRSKRK  459
               +SE+ +  EEEE  E        S+P  E   ++ KRS +K
Sbjct  414  EDEKSEDNTASEEEEEEE----EEDVSEPDSEEENKKRKRSSKK  453


>TR:A0A2J6M5Y9 A0A2J6M5Y9_LACSA C3H1-type domain-containing protein OS=Lactuca 
sativa OX=4236 GN=LSAT_1X124320 PE=4 SV=1
Length=643

 Score = 32.0 bits (71),  Expect = 0.96
 Identities = 16/40 (40%), Positives = 21/40 (53%), Gaps = 0/40 (0%)

Query  394  EQEKRSKKNKAVAKDTVELVEESQSESEEGSDDEEEEARE  433
            E  K+S  +  V  D  E  EE + E EE  ++EEEE  E
Sbjct  76   EDHKKSAHHSVVKIDEEEEEEEEEEEEEEEEEEEEEEEEE  115


>TR:A0A2J6L9U5 A0A2J6L9U5_LACSA CCHC-type domain-containing protein OS=Lactuca 
sativa OX=4236 GN=LSAT_6X116901 PE=4 SV=1
Length=280

 Score = 31.6 bits (70),  Expect = 0.96
 Identities = 21/89 (24%), Positives = 41/89 (46%), Gaps = 8/89 (9%)

Query  373  GRAKRSIAQPDDAGERFRQLKEQEKRSKKNKAVAKDT-VELVEESQSESEEGSDDEEEEA  431
            G  K+  ++  D  ++ +     E  S+       D+   +  ES+S +E GS       
Sbjct  151  GNVKKKKSKSGDKSKKRKHGSRSESESESGSGSGSDSEASVFSESESGTESGSS------  204

Query  432  REGALASSTTSKPLPEVGQRRSKRSKRKR  460
             EG+ +S ++     +  +RRSK+ K+K+
Sbjct  205  -EGSDSSDSSDSDSGDDRRRRSKKDKKKK  232


 Score = 31.2 bits (69),  Expect = 1.3
 Identities = 22/76 (29%), Positives = 36/76 (47%), Gaps = 5/76 (7%)

Query  357  GAKPNMDENASKIISAGRAKRSIAQPDDAGERFRQLKEQEKRSKKNKAVAKDTVELVEES  416
            G+    D + S    +G  +R  ++ D    + ++ KE  KR K  +  + D+ E   ES
Sbjct  202  GSSEGSDSSDSSDSDSGDDRRRRSKKD----KKKKAKEPRKR-KHRRHSSSDSSESESES  256

Query  417  QSESEEGSDDEEEEAR  432
            +SESE  SDD     +
Sbjct  257  ESESESDSDDSRSRRK  272


>TR:A0A2J6KIQ4 A0A2J6KIQ4_LACSA BAG domain-containing protein OS=Lactuca sativa 
OX=4236 GN=LSAT_3X98801 PE=4 SV=1
Length=470

 Score = 31.6 bits (70),  Expect = 1.2
 Identities = 23/85 (27%), Positives = 35/85 (41%), Gaps = 1/85 (1%)

Query  378  SIAQPDDAGERFRQLKEQEKRSKKNKAVAKDTVELVEESQSESEEGSDDEEEEAREGALA  437
            S  +P+   E   ++ E E   +KN            +   E +E  ++EEEE  E    
Sbjct  385  SSKEPEIEEEDSSEMSENEMDPRKNLGTRIHNTTNKNQPDQEGDEEEEEEEEEEEEEE-D  443

Query  438  SSTTSKPLPEVGQRRSKRSKRKRTV  462
            S   S PLP   + R   +  K+TV
Sbjct  444  SFVFSAPLPAKMEYRVDSANNKQTV  468


>TR:A0A2J6M9Y2 A0A2J6M9Y2_LACSA RRM domain-containing protein OS=Lactuca sativa 
OX=4236 GN=LSAT_2X37481 PE=4 SV=1
Length=483

 Score = 31.6 bits (70),  Expect = 1.2
 Identities = 19/66 (29%), Positives = 32/66 (48%), Gaps = 3/66 (5%)

Query  383  DDAGERFRQLKEQEKRSKKNKAVAKDTVELVEESQSESEEGSDDEEEEAREGALASSTTS  442
            +   E+ + L E ++  ++ +   +D  E+ E    E EE  ++EEEE  EG     TT 
Sbjct  35   EHGNEQPQNLDENKENDEQGE---EDLQEVEEVDVDEDEEEEEEEEEEEEEGEGDEQTTG  91

Query  443  KPLPEV  448
              + EV
Sbjct  92   NEVKEV  97


>TR:A0A2J6K5K7 A0A2J6K5K7_LACSA WEB family protein OS=Lactuca sativa OX=4236 
GN=LSAT_4X64000 PE=3 SV=1
Length=584

 Score = 31.6 bits (70),  Expect = 1.2
 Identities = 17/73 (23%), Positives = 40/73 (55%), Gaps = 1/73 (1%)

Query  388  RFRQLKEQEKRSKKNKAVAKDTVELVEESQSESEEGSDDEEEEAREGALASSTTSKPLPE  447
            + +++  + +R+KK +  AK+  E + + Q+E+ +GS+   EE+ E AL     +K   E
Sbjct  409  KIKEMVLEAERAKKEEESAKEQTEALNK-QAENNKGSNKAAEESLEVALRELEKAKAAQE  467

Query  448  VGQRRSKRSKRKR  460
            +   + ++   ++
Sbjct  468  LANEQIQKKTSEK  480


>TR:A0A2J6KZI0 A0A2J6KZI0_LACSA RRM domain-containing protein OS=Lactuca sativa 
OX=4236 GN=LSAT_2X66660 PE=4 SV=1
Length=586

 Score = 31.6 bits (70),  Expect = 1.2
 Identities = 23/100 (23%), Positives = 45/100 (45%), Gaps = 6/100 (6%)

Query  363  DENASKIISAGRAKRSIAQPDDAGERFRQLKEQEKR---SKKNKAVAKDTVELVEESQSE  419
            DE   +I+   R  +     ++ G R  + +++E+R   S+++++  +D+   V+  +  
Sbjct  47   DEEDDRIVEEDRKSKKSKGEEENGSRRDRERDREERSSRSERHRSSGRDSERDVDRERDR  106

Query  420  SEEGSDDEEEEAREGALASSTTSKPLPEVGQRRSKRSKRK  459
                 D E +  RE    SS   +   E  + RS R K K
Sbjct  107  RRSSRDGERDRDRE---RSSRDREKDKERDRERSSRDKDK  143


>TR:A0A2J6LM90 A0A2J6LM90_LACSA DnaJ homolog subfamily C member 2 OS=Lactuca 
sativa OX=4236 GN=LSAT_6X76300 PE=4 SV=1
Length=631

 Score = 31.6 bits (70),  Expect = 1.3
 Identities = 21/74 (28%), Positives = 39/74 (53%), Gaps = 6/74 (8%)

Query  388  RFRQLKEQEKRSKKNKAVAKDTVELVEESQSESEEGSDDEEEEAREGALASSTTSKPLPE  447
            R   LK ++++ K+ K + K   E  EE+   +EE    +EEE ++ A A+S   K    
Sbjct  300  RKETLKLEKQKKKEAKFIVKKQQE--EEAAKVAEENRKKKEEEDKQAAEAASNQKK----  353

Query  448  VGQRRSKRSKRKRT  461
            + ++  K  +++RT
Sbjct  354  IKEKEKKLLRKERT  367


>TR:A0A2J6MDY2 A0A2J6MDY2_LACSA Kinesin motor domain-containing protein OS=Lactuca 
sativa OX=4236 GN=LSAT_7X73521 PE=3 SV=1
Length=1161

 Score = 31.6 bits (70),  Expect = 1.4
 Identities = 19/77 (25%), Positives = 38/77 (49%), Gaps = 1/77 (1%)

Query  387  ERFRQLKEQEK-RSKKNKAVAKDTVELVEESQSESEEGSDDEEEEAREGALASSTTSKPL  445
            E+ R  KEQ+K ++K+ K  AK+   + +E + E  +   +E++ A+E   A     K  
Sbjct  413  EQERMNKEQDKEKAKEEKKAAKEQERMNKEKEKEEAKKKREEDKAAKEKERAKREMEKEK  472

Query  446  PEVGQRRSKRSKRKRTV  462
             +     +K +K +  +
Sbjct  473  AKKQAEANKAAKEQERI  489


 Score = 30.0 bits (66),  Expect = 4.1
 Identities = 18/73 (25%), Positives = 38/73 (52%), Gaps = 3/73 (4%)

Query  387  ERFRQLKEQEKRSKKNKAVAKDTVELVEESQSESEEGSDDEEEEAREGALASSTTSKPLP  446
            +R R+ +E+E++ ++ +A  ++   L EE +   +E  + +EEE R   L      + L 
Sbjct  536  KRAREEEERERQEEEERARLEEIERLEEEERLREKEERERQEEEER---LREQEEKERLE  592

Query  447  EVGQRRSKRSKRK  459
            E  + R++  K +
Sbjct  593  EEERSRNEEEKER  605


 Score = 28.9 bits (63),  Expect = 9.3
 Identities = 17/70 (24%), Positives = 32/70 (46%), Gaps = 4/70 (6%)

Query  363  DENASKIISAGRAKRSIAQPDDAGERFRQLKEQEKRSKKNKAVAKDTVELVEESQSESEE  422
            +E   ++    R ++ + +     E  R  KE+E+R++K     K+ +E  EE + + E 
Sbjct  600  EEEKERLEEEERKRKEVERAKQEEEEERLRKEEEERAEKE----KERLEKEEELREQEER  655

Query  423  GSDDEEEEAR  432
                EE   R
Sbjct  656  ARQQEEYRKR  665


>TR:A0A2J6M5L0 A0A2J6M5L0_LACSA Sugar phosphate transporter domain-containing 
protein OS=Lactuca sativa OX=4236 GN=LSAT_2X100441 PE=4 SV=1
Length=330

 Score = 31.2 bits (69),  Expect = 1.4
 Identities = 17/58 (29%), Positives = 27/58 (47%), Gaps = 0/58 (0%)

Query  302  PQTDDPAQKNTLLVFKFLPLMIGYFALSVPSGLSIYWLTNNVLSTAQQVYLRKLGGAK  359
            P  D    K  +  FK+ PL++G+  LS    +S+ + T  V+     V  + LG  K
Sbjct  187  PMVDQYLTKQYVFAFKYSPLVLGFIILSCVIAVSVNFSTFLVIGKTSPVTYQVLGHLK  244


>TR:A0A2J6LZE7 A0A2J6LZE7_LACSA Uncharacterized protein OS=Lactuca sativa OX=4236 
GN=LSAT_7X4220 PE=4 SV=1
Length=2016

 Score = 31.6 bits (70),  Expect = 1.4
 Identities = 20/52 (38%), Positives = 26/52 (50%), Gaps = 2/52 (4%)

Query  402   NKAVAKDTVELVEESQSESE-EGSDDEEEEAREGALA-SSTTSKPLPEVGQR  451
             N A   D +E   E+ SE E EG DDE E   E  +A  S + + +P  G R
Sbjct  1485  NYAELDDDIEEFSEATSEGEAEGEDDENENENETPVAVKSQSEEDIPATGNR  1536


>TR:A0A2J6LNZ8 A0A2J6LNZ8_LACSA Uncharacterized protein OS=Lactuca sativa OX=4236 
GN=LSAT_9X24840 PE=4 SV=1
Length=217

 Score = 30.8 bits (68),  Expect = 1.4
 Identities = 24/100 (24%), Positives = 40/100 (40%), Gaps = 12/100 (12%)

Query  361  NMDENASKIISAGRAKRSIAQPDDAGERFRQLKEQEKRSKKNKAVAKDTVELVEESQSES  420
            N +  A+K+  +G      +   D G+R R      KRSKK    + D      +    S
Sbjct  79   NKEAAAAKLQKSGSLDSGGSDESDGGKRKR------KRSKKKDVTSDD------DDDDYS  126

Query  421  EEGSDDEEEEAREGALASSTTSKPLPEVGQRRSKRSKRKR  460
                DD   E ++ A       K L +  +R+ +  +R+R
Sbjct  127  HHSHDDSHTEDKKEAKKRRKEEKRLKKEERRKRREERRRR  166


>TR:A0A2J6L3Y6 A0A2J6L3Y6_LACSA Proton pump-interactor 1 OS=Lactuca sativa OX=4236 
GN=LSAT_9X97981 PE=4 SV=1
Length=605

 Score = 31.2 bits (69),  Expect = 1.6
 Identities = 23/100 (23%), Positives = 44/100 (44%), Gaps = 1/100 (1%)

Query  363  DENASKIISAGRAKRSIAQPDDAGERFRQLKEQEKRSKKNKAVAKDTVELVEESQSESEE  422
            +E  +K   A   K+ +A+      + +  KE EK+ K  +   K  ++      +E+EE
Sbjct  462  EEEIAKAKQALERKKKLAEKAAFKAKKKAEKEAEKKLKDKEKKEKKKMQ-ASTPAAEAEE  520

Query  423  GSDDEEEEAREGALASSTTSKPLPEVGQRRSKRSKRKRTV  462
               +E  EA E   A+ T   P+    ++ +    R R++
Sbjct  521  AVAEEAAEAPEEEKATETVKIPVKSKERKENNAKIRSRSI  560


>TR:A0A2J6MC24 A0A2J6MC24_LACSA DM2 domain-containing protein OS=Lactuca sativa 
OX=4236 GN=LSAT_3X92820 PE=4 SV=1
Length=284

 Score = 30.8 bits (68),  Expect = 1.7
 Identities = 17/62 (27%), Positives = 30/62 (48%), Gaps = 0/62 (0%)

Query  400  KKNKAVAKDTVELVEESQSESEEGSDDEEEEAREGALASSTTSKPLPEVGQRRSKRSKRK  459
            +  KA  ++ V+L  ESQ ++EE  +  +EE +     +        + G  R K SK++
Sbjct  41   RDKKAFIREQVDLYLESQEQNEEDKEGNDEEEQVEVEETEDEEPSTGKNGGSRKKGSKKE  100

Query  460  RT  461
             T
Sbjct  101  NT  102


>TR:A0A2J6M145 A0A2J6M145_LACSA RING-type domain-containing protein OS=Lactuca 
sativa OX=4236 GN=LSAT_9X54340 PE=3 SV=1
Length=741

 Score = 31.2 bits (69),  Expect = 1.7
 Identities = 18/62 (29%), Positives = 28/62 (45%), Gaps = 3/62 (5%)

Query  387  ERFRQLKEQEKRSKKNKAVAKDTVELVEESQSESEEGSDDEEE---EAREGALASSTTSK  443
            E   Q  ++  ++KK  A+  D + L    Q E EEG ++EEE      EG +      +
Sbjct  40   ESMYQSFQERDKNKKMAAIDDDIIYLCHLLQEEEEEGDEEEEEGECSRHEGVMTQEAIDE  99

Query  444  PL  445
             L
Sbjct  100  AL  101


>TR:A0A2J6L9Q3 A0A2J6L9Q3_LACSA Bromo domain-containing protein OS=Lactuca sativa 
OX=4236 GN=LSAT_6X116820 PE=4 SV=1
Length=1613

 Score = 31.2 bits (69),  Expect = 1.8
 Identities = 24/115 (21%), Positives = 49/115 (43%), Gaps = 15/115 (13%)

Query  345  STAQQVYLRKLGGAKPNMDENASKIISAGRAKRSIAQPDDAGERFRQLKEQEKRSKKNKA  404
            S+ ++V  R L G +  +  N S+    G+            +  ++   Q K S+  + 
Sbjct  852  SSGRRVKRRNLDGEETAIRNNRSRKSRFGQ------------KASKKKSSQSKSSRPRRV  899

Query  405  VAKDTVELVEESQSESEEGSDDEEEEARE---GALASSTTSKPLPEVGQRRSKRS  456
             A++ +  +     ++ EG +++EEE  E   G    S +S+   E G   ++ S
Sbjct  900  AARNALSFLSRISGKASEGEEEDEEEEEEEEGGDSYESYSSQQETEAGSEETEMS  954


>TR:A0A2J6LIR7 A0A2J6LIR7_LACSA RING-type E3 ubiquitin transferase OS=Lactuca 
sativa OX=4236 GN=LSAT_4X155121 PE=3 SV=1
Length=429

 Score = 30.8 bits (68),  Expect = 2.0
 Identities = 26/100 (26%), Positives = 46/100 (46%), Gaps = 9/100 (9%)

Query  355  LGGAKPNMDENASKIISAGRAKRSIAQPD------DAGERFRQLKEQEKRSKKNKAVAKD  408
            L   +P   E AS+  S  R++RS+  P       D  E F +    E+    ++   ++
Sbjct  48   LANKRPRFAEPASQ--SQPRSQRSVPSPPPPPFVADEDEEFGEFIVMEEVDSDSQGSEEE  105

Query  409  TVELVEESQSESEEGSDDEEEEAREGALASSTTS-KPLPE  447
              +  +E ++E+ E  DD+EE+   G+     T  +PL E
Sbjct  106  EDDEDDEVEAEAVEEEDDDEEDEDVGSDEDGFTEVQPLSE  145


>TR:A0A2J6JRK5 A0A2J6JRK5_LACSA Amino acid transporter transmembrane domain-containing 
protein OS=Lactuca sativa OX=4236 GN=LSAT_9X113941 
PE=4 SV=1
Length=477

 Score = 30.8 bits (68),  Expect = 2.1
 Identities = 32/145 (22%), Positives = 54/145 (37%), Gaps = 31/145 (21%)

Query  43   NNNKLFTTSTTVRFSLNEIPPFHGLDSSVDIGAIFTRAESLL-----------YTIADAA  91
            +NN        ++  L+++P FH L     I AI +   SL+             I + +
Sbjct  156  HNNSFMVIFAVIQIILSQVPNFHKLSPLSVIAAIMSFTYSLIGIGLSIAKIIDEGIGETS  215

Query  92   VVGADSVVTTDSSAVQKSGGWFGFISDAMELVLKILKDGLSAVHVPYAYGFAIILLTIIV  151
            + G    +  D S ++K    F  + D                 V +AY F  +L+ I  
Sbjct  216  ITGRP--IDKDFSGMEKMWKTFSALGD-----------------VAFAYSFCFVLIEIQA  256

Query  152  KAATYPLTKQQVESTLAMQNLQPKI  176
                 P  K  ++S+   +N Q KI
Sbjct  257  SRLQIPRKKDTLKSS-PPENKQMKI  280


>TR:A0A2J6M838 A0A2J6M838_LACSA Glucosidase 2 subunit beta OS=Lactuca sativa 
OX=4236 GN=LSAT_2X50861 PE=4 SV=1
Length=702

 Score = 30.8 bits (68),  Expect = 2.2
 Identities = 16/69 (23%), Positives = 32/69 (46%), Gaps = 0/69 (0%)

Query  376  KRSIAQPDDAGERFRQLKEQEKRSKKNKAVAKDTVELVEESQSESEEGSDDEEEEAREGA  435
            K  + Q  D  E+  + +E+E+  K+ +   K   E     + + EE  + EE+E++E  
Sbjct  167  KGLVQQLKDRKEQIEKAEEKERMQKEQEEKLKKEAEEAALKEQKGEEKVNAEEQESKEST  226

Query  436  LASSTTSKP  444
             + +    P
Sbjct  227  TSHNDNEDP  235


>TR:A0A2J6JXE9 A0A2J6JXE9_LACSA Nucleolar complex protein 2 homolog OS=Lactuca 
sativa OX=4236 GN=LSAT_6X50761 PE=3 SV=1
Length=739

 Score = 30.8 bits (68),  Expect = 2.2
 Identities = 28/102 (27%), Positives = 45/102 (44%), Gaps = 8/102 (8%)

Query  366  ASKIISAGRAKRSIAQPDDAGERFRQLKEQEKRSKKNKAVAKDTVE-LVEESQSESEEGS  424
            +S  + +G  K    + D+  ++ ++ ++Q+   KK  A  +D VE  V  S  E EE S
Sbjct  635  SSTWLPSGDRKAKNLEEDEKDKKEKKRQKQKVVGKKG-ATDEDVVEDFVLSSDEEEEELS  693

Query  425  DDEEEEAREGALASS------TTSKPLPEVGQRRSKRSKRKR  460
            DDE     E   A +       + K     G  R+K   +KR
Sbjct  694  DDENPVETEDVKAKAKPQHKKASGKSSKRKGNFRTKNRSKKR  735


>TR:A0A2J6LRK5 A0A2J6LRK5_LACSA Methyltransferase OS=Lactuca sativa OX=4236 
GN=LSAT_4X159100 PE=4 SV=1
Length=796

 Score = 30.8 bits (68),  Expect = 2.3
 Identities = 18/74 (24%), Positives = 39/74 (53%), Gaps = 7/74 (9%)

Query  377  RSIAQPDDAGERFRQLKEQE---KRSKKNKAVAKDTVELVEE----SQSESEEGSDDEEE  429
            R  ++ D+ G   ++  E+E   K +++ ++  +D +E + E    S++ESEE   ++EE
Sbjct  102  RDTSEEDEEGNNEQEKTEEESGVKDTEEGESEKEDGIEKMNETENESENESEESKHEDEE  161

Query  430  EAREGALASSTTSK  443
            + + G+       K
Sbjct  162  DNKLGSSVDQNEEK  175


>TR:A0A2J6K4N5 A0A2J6K4N5_LACSA J domain-containing protein OS=Lactuca sativa 
OX=4236 GN=LSAT_8X98661 PE=4 SV=1
Length=901

 Score = 30.8 bits (68),  Expect = 2.3
 Identities = 20/80 (25%), Positives = 40/80 (50%), Gaps = 4/80 (5%)

Query  383  DDAGERFRQLKEQEKRSKKNKAVAKDTVEL-VEESQSESEEGSDDEEEEAREGALASSTT  441
            D A  +FR  KE  +R     +  K++V + V+  +  +EE S   EE+ RE    S   
Sbjct  471  DRAEAKFRHAKEVREREHAKASRNKESVTVKVQRDEMSTEEDSSKREEQERE---KSRLE  527

Query  442  SKPLPEVGQRRSKRSKRKRT  461
             + + E+ + +++++  + T
Sbjct  528  KERMREIEREKARQAVERAT  547


>TR:A0A2J6KAI1 A0A2J6KAI1_LACSA PWI domain-containing protein OS=Lactuca sativa 
OX=4236 GN=LSAT_4X6981 PE=4 SV=1
Length=932

 Score = 30.8 bits (68),  Expect = 2.3
 Identities = 21/102 (21%), Positives = 41/102 (40%), Gaps = 0/102 (0%)

Query  358  AKPNMDENASKIISAGRAKRSIAQPDDAGERFRQLKEQEKRSKKNKAVAKDTVELVEESQ  417
            A  N D N  ++ S    +   + PD +  R R+ +   KR K+ +    +     + ++
Sbjct  447  ATRNEDRNDEEMRSKSNERPETSSPDRSSRRSRERERDLKREKERELERYEREREQDRAK  506

Query  418  SESEEGSDDEEEEAREGALASSTTSKPLPEVGQRRSKRSKRK  459
             E E      E+E R  A      ++   +   R+ +R + K
Sbjct  507  REREREYKIREDERRYRARLKEWENREKEKERTRKQEREREK  548


>TR:A0A2J6JJS4 A0A2J6JJS4_LACSA HMA domain-containing protein OS=Lactuca sativa 
OX=4236 GN=LSAT_8X54740 PE=4 SV=1
Length=302

 Score = 30.4 bits (67),  Expect = 2.3
 Identities = 22/77 (29%), Positives = 39/77 (51%), Gaps = 10/77 (13%)

Query  393  KEQEKRSKKNKAVAKDTV--------ELVEESQSESEEGSD--DEEEEAREGALASSTTS  442
            K ++K++K+NK    +T         E  EES++ + EG+D   E+E A+ G  A     
Sbjct  97   KSKKKKNKQNKQKEDETTHADNQHADEEKEESEAATTEGNDGAKEQEIAQVGVAAGDCNG  156

Query  443  KPLPEVGQRRSKRSKRK  459
                  G++++K+ K K
Sbjct  157  GGGGGGGKKKNKKKKGK  173


>TR:A0A2J6M5V5 A0A2J6M5V5_LACSA Uncharacterized protein OS=Lactuca sativa OX=4236 
GN=LSAT_4X70081 PE=4 SV=1
Length=102

 Score = 28.9 bits (63),  Expect = 2.4
 Identities = 21/71 (30%), Positives = 38/71 (54%), Gaps = 7/71 (10%)

Query  391  QLKEQEKRSKKNKAVAKDTVELVEESQSESEE-GSDDEEE-----EAREGALASSTTSKP  444
            +L+E ++ + +NK  + D  + VEESQ +++E GS+D+EE     + R        TS P
Sbjct  9    KLQETQEENDENKEES-DYEDGVEESQEDNDEDGSEDDEEGVDDTQVRVRTQVMVRTSNP  67

Query  445  LPEVGQRRSKR  455
               + +   K+
Sbjct  68   SERITENMLKK  78


>TR:A0A2J6LA49 A0A2J6LA49_LACSA LisH domain-containing protein OS=Lactuca sativa 
OX=4236 GN=LSAT_7X55781 PE=4 SV=1
Length=391

 Score = 30.4 bits (67),  Expect = 2.6
 Identities = 22/107 (21%), Positives = 49/107 (46%), Gaps = 7/107 (7%)

Query  362  MDENASKIISAGRAKRSIAQPDDAGERFRQ------LKEQEKRSKKNKAVAKDTVELV-E  414
            ++++  K+    + K++    +D+G+  ++       K++EK SKK K    D  E+V E
Sbjct  191  IEDSTKKVADKEKKKKNKKLSNDSGDTEKEGIEPYETKKEEKSSKKRKRSDSDENEIVTE  250

Query  415  ESQSESEEGSDDEEEEAREGALASSTTSKPLPEVGQRRSKRSKRKRT  461
            ES+ +  E   +++ +  E     ++  +   ++     K    K T
Sbjct  251  ESKCQKTETLKEKKSKKEENNGQETSNKQTNGQLEMNGEKSGAHKST  297


>TR:A0A2J6LAX4 A0A2J6LAX4_LACSA LisH domain-containing protein OS=Lactuca sativa 
OX=4236 GN=LSAT_5X83860 PE=4 SV=1
Length=336

 Score = 30.0 bits (66),  Expect = 3.2
 Identities = 18/52 (35%), Positives = 27/52 (52%), Gaps = 1/52 (2%)

Query  392  LKEQEKRSKKNKAVAKDTVELVEESQSESEEGSDDEEEEAREGALASSTTSK  443
            +KE +K SKK K +  D  E   E+  E EE  ++E+ E  EG  +  +  K
Sbjct  194  VKEDKKSSKKRKRLLSDENENTTEAPKE-EEIVENEKPEKNEGEKSQKSVKK  244


>TR:A0A2J6K5M0 A0A2J6K5M0_LACSA Tudor domain-containing protein OS=Lactuca sativa 
OX=4236 GN=LSAT_4X63920 PE=4 SV=1
Length=1915

 Score = 30.4 bits (67),  Expect = 3.2
 Identities = 15/65 (23%), Positives = 33/65 (51%), Gaps = 0/65 (0%)

Query  391   QLKEQEKRSKKNKAVAKDTVELVEESQSESEEGSDDEEEEAREGALASSTTSKPLPEVGQ  450
             +++E  K  KK + V K+  ++ EE++ E EE  + EEE+  +  +   +  +   E   
Sbjct  1116  KIEENNKDEKKEEEVNKEDEKMEEENKDEKEEEVNLEEEKKEDEKMEEDSKDEKKEEAIN  1175

Query  451   RRSKR  455
             +  ++
Sbjct  1176  KEDEK  1180


 Score = 28.9 bits (63),  Expect = 9.6
 Identities = 16/76 (21%), Positives = 38/76 (50%), Gaps = 3/76 (4%)

Query  361   NMDENASKIISAGRAKRSIAQPDDAGE---RFRQLKEQEKRSKKNKAVAKDTVELVEESQ  417
             N ++   +I      K   ++ D+  E   +  +++E  K   K +A+ K+  ++ E+S+
Sbjct  1209  NKEQKKEEINKEDEKKEETSKEDEKMEEDNKDEKMEEGSKHETKEEAINKEDEKMEEDSK  1268

Query  418   SESEEGSDDEEEEARE  433
              E +E   ++EE+  +
Sbjct  1269  DEKKEEVINKEEKKED  1284


>TR:A0A2J6JK68 A0A2J6JK68_LACSA Protein NO VEIN C-terminal domain-containing 
protein OS=Lactuca sativa OX=4236 GN=LSAT_6X60921 PE=4 SV=1
Length=2458

 Score = 30.4 bits (67),  Expect = 3.3
 Identities = 29/109 (27%), Positives = 49/109 (45%), Gaps = 12/109 (11%)

Query  358  AKPNMDENASKII-SAGRAKRS----IAQPDDAGERFRQLKEQEKRSKKNKAVAKDTVEL  412
            AKP  +   SK + S+G+ K++     +Q     E F  +      S++ K+ + +  + 
Sbjct  207  AKPLENATLSKYLESSGKQKKNRPLFTSQKKQLDENFGAI------SQRLKSFSSENGKH  260

Query  413  VEESQSESEEGSDDEEEEAREGALASSTTSKPLPEVGQRRSKRSKRKRT  461
            +    S  +EG D E +E  E     ++ SK   E   R+ KRS R  T
Sbjct  261  IRFLSSSEDEGVDVESDE-NEDETCLTSQSKSKSEKSSRKKKRSNRVST  308


>TR:A0A2J6K2L5 A0A2J6K2L5_LACSA Uncharacterized protein OS=Lactuca sativa OX=4236 
GN=LSAT_7X77820 PE=4 SV=1
Length=210

 Score = 29.6 bits (65),  Expect = 3.3
 Identities = 11/21 (52%), Positives = 16/21 (76%), Gaps = 0/21 (0%)

Query  413  VEESQSESEEGSDDEEEEARE  433
            V+E   E+EEG DD++EE +E
Sbjct  161  VDEQSEENEEGGDDDDEEEKE  181


>TR:A0A2J6KZ76 A0A2J6KZ76_LACSA Hexosyltransferase OS=Lactuca sativa OX=4236 
GN=LSAT_3X132580 PE=3 SV=1
Length=395

 Score = 30.0 bits (66),  Expect = 3.4
 Identities = 20/82 (24%), Positives = 32/82 (39%), Gaps = 0/82 (0%)

Query  381  QPDDAGERFRQLKEQEKRSKKNKAVAKDTVELVEESQSESEEGSDDEEEEAREGALASST  440
            Q  DAG      +   K    N  +  +  E  +E+     E  D E+E+  +      T
Sbjct  8    QGADAGNLLEYPEVNRKEPVNNGMLLLENEEFDKETGGYQSESEDAEDEKLEDEPSPIQT  67

Query  441  TSKPLPEVGQRRSKRSKRKRTV  462
            TSK +      RS + K+ R +
Sbjct  68   TSKKIKASKTSRSLKKKKHRVM  89


>TR:A0A2J6LGB7 A0A2J6LGB7_LACSA RRM domain-containing protein OS=Lactuca sativa 
OX=4236 GN=LSAT_8X160241 PE=4 SV=1
Length=411

 Score = 30.0 bits (66),  Expect = 3.4
 Identities = 16/57 (28%), Positives = 33/57 (58%), Gaps = 6/57 (11%)

Query  406  AKDTVELVEESQSESEEGSDDEEEEAREGALASSTTSKPLPEVGQRRSKRSKRKRTV  462
            A DT + ++E++ E  +  +  +E+ +E        S+PL +VG++  K+ K+ +TV
Sbjct  313  AFDTFKNIDENEDEFVKFDNVIQEKEKE------MVSEPLKKVGEKEKKKKKKMKTV  363


>TR:A0A2J6KYW0 A0A2J6KYW0_LACSA Arginine and glutamate-rich protein 1 OS=Lactuca 
sativa OX=4236 GN=LSAT_9X118960 PE=4 SV=1
Length=170

 Score = 29.3 bits (64),  Expect = 3.6
 Identities = 24/100 (24%), Positives = 44/100 (44%), Gaps = 16/100 (16%)

Query  345  STAQQVYLRKLGGAKPNMDENASKIISAGRAKRSIAQPDDAGERFRQLKEQEKRSKKNKA  404
            +T ++   RK       + E   K I  G+ + ++ Q     ER+R+L+E +++ ++   
Sbjct  78   ATRKEEQARKEKEELERLVEENRKRIEEGQRREAMEQQRREEERYRELEELQRQKEE---  134

Query  405  VAKDTVELVEESQSESEEGSDDEEEEAREGALASSTTSKP  444
                  EL  + Q E       EEE A++  L     S+P
Sbjct  135  ------ELHRKKQQE-------EEERAKQQKLLGKNKSRP  161


>TR:A0A2J6K5T8 A0A2J6K5T8_LACSA Nop domain-containing protein OS=Lactuca sativa 
OX=4236 GN=LSAT_1X62020 PE=3 SV=1
Length=542

 Score = 30.0 bits (66),  Expect = 3.7
 Identities = 20/87 (23%), Positives = 40/87 (46%), Gaps = 14/87 (16%)

Query  373  GRAKRSIAQPDDAGERFRQLKEQEKRSKKNKAVAKDTVELVEESQSESEEGSDDEEEEAR  432
            G  +  ++  DD  E+ ++ +++EK+ KK        VE V E + E E+    + +   
Sbjct  467  GGVEEEVSVVDDGEEKEKKKEKKEKKKKKE-------VEEVAEVEKEEEKKKKKKRKHVE  519

Query  433  EGALASSTTSKPLPEVGQRRSKRSKRK  459
            +    + T SK       ++ K+ K+K
Sbjct  520  DDVEETETPSK-------KKEKKKKKK  539


>TR:A0A2J6MDY6 A0A2J6MDY6_LACSA Pectinesterase OS=Lactuca sativa OX=4236 GN=LSAT_8X5100 
PE=3 SV=1
Length=613

 Score = 30.0 bits (66),  Expect = 3.8
 Identities = 29/93 (31%), Positives = 42/93 (45%), Gaps = 13/93 (14%)

Query  378  SIAQPDDAGERFRQLKEQEKRSKKNKAVAKDTVELVEESQSESEEGSDDEEEEA------  431
            S+   D   +   + +E E R++  + + KD  ELV  S +      DDE+E+A      
Sbjct  196  SLTNQDTCTDGLSETEEGEVRNQMREKL-KDLSELVSNSLAIYSSSDDDEDEDADGIPIQ  254

Query  432  --REGALASST--TSK--PLPEVGQRRSKRSKR  458
              R   L SS   TSK  PLPE      K+ +R
Sbjct  255  NRRRRRLMSSAEETSKLSPLPEFPVWVRKKERR  287


>TR:A0A2J6JPQ4 A0A2J6JPQ4_LACSA Uncharacterized protein OS=Lactuca sativa OX=4236 
GN=LSAT_2X46601 PE=4 SV=1
Length=260

 Score = 29.6 bits (65),  Expect = 3.8
 Identities = 23/65 (35%), Positives = 31/65 (48%), Gaps = 5/65 (8%)

Query  391  QLKEQEKRSKKNKAVAKDTVELVE-----ESQSESEEGSDDEEEEAREGALASSTTSKPL  445
            QL+  +KR KK     +D +E          QS  +  S +E +E  E A ASS  +K L
Sbjct  15   QLRAFKKRLKKKCGNQRDPLETYSYLERNTLQSFRQRISSEEFQEISEKARASSMNNKNL  74

Query  446  PEVGQ  450
              VGQ
Sbjct  75   ARVGQ  79


>TR:A0A2J6KNK8 A0A2J6KNK8_LACSA CWF21 domain-containing protein OS=Lactuca sativa 
OX=4236 GN=LSAT_4X74560 PE=4 SV=1
Length=653

 Score = 30.0 bits (66),  Expect = 3.8
 Identities = 19/94 (20%), Positives = 38/94 (40%), Gaps = 0/94 (0%)

Query  340  TNNVLSTAQQVYLRKLGGAKPNMDENASKIISAGRAKRSIAQPDDAGERFRQLKEQEKRS  399
            TN+      +V  +K   +KP +D  +   +   R+KR  +      +R  +  + +   
Sbjct  216  TNSSEEEPVKVSRKKHQKSKPRVDSESDSDVDVRRSKRKSSSNKHKKDRKHESDDSDSDE  275

Query  400  KKNKAVAKDTVELVEESQSESEEGSDDEEEEARE  433
              N    K      +  + +S++  DD E E R+
Sbjct  276  LPNFKTEKGKQLYSKSKRHDSDDSDDDSEYEERQ  309


>TR:A0A2J6L0B9 A0A2J6L0B9_LACSA J domain-containing protein OS=Lactuca sativa 
OX=4236 GN=LSAT_3X108280 PE=4 SV=1
Length=737

 Score = 30.0 bits (66),  Expect = 3.9
 Identities = 22/74 (30%), Positives = 33/74 (45%), Gaps = 12/74 (16%)

Query  394  EQEKRSKKNKAVAKDTVELVEESQSESEEGSDDEEEEAREGALASSTTSKPLPEVGQ---  450
            E +  +KK K    ++ E  +   S SEE  D++E+   E    S+ + +  PE  Q   
Sbjct  352  ETQNVNKKRKKKVDESSESSDNGTSSSEEDEDEDEDSGDEN---STESDENAPEKNQDSG  408

Query  451  ------RRSKRSKR  458
                  RRS R KR
Sbjct  409  RVGEQPRRSARPKR  422


>TR:A0A2J6MJ85 A0A2J6MJ85_LACSA C2H2-type domain-containing protein OS=Lactuca 
sativa OX=4236 GN=LSAT_6X58881 PE=4 SV=1
Length=816

 Score = 30.0 bits (66),  Expect = 3.9
 Identities = 45/178 (25%), Positives = 74/178 (42%), Gaps = 21/178 (12%)

Query  297  EIMKPPQTDDPA--QKNTL------LVFKFLPLMIGYFALSVPSGLSIY--WLTNNVLST  346
            E  K P+ DD     KNT       ++ K +        LS+ S  S+   W + +VLST
Sbjct  596  EATKEPKVDDCIVNDKNTSGVVSEPIIGKLITNQDSGVDLSIDSSNSLEANWGSVSVLST  655

Query  347  AQQVYLRKLGGAKPNMDENASKIISAGRAKRSIAQPDDAGERFRQLKEQEKRSKKNKAVA  406
            A      KL   KP+    +S +     +  ++ QP+         K+Q+  S + +   
Sbjct  656  ASIDDKPKLNSGKPDNHSGSSDVFEP-PSFMTLVQPEG--------KDQKPCSSEVQDAQ  706

Query  407  K-DTVELVEESQSESEEGSDDEEEEAREGALASSTTSKPLPE-VGQRRSKRSKRKRTV  462
            K   +  +    +ESEE   +EE  A+    ++   S PL   +G+ +S   K   TV
Sbjct  707  KAGWIPTIANVSNESEERKKNEEVIAKVTNWSTGKHSAPLKNLLGEAKSPSVKESVTV  764


>TR:A0A2J6JGU3 A0A2J6JGU3_LACSA Calcium-transporting ATPase OS=Lactuca sativa 
OX=4236 GN=LSAT_5X185301 PE=3 SV=1
Length=975

 Score = 30.0 bits (66),  Expect = 4.0
 Identities = 14/36 (39%), Positives = 20/36 (56%), Gaps = 0/36 (0%)

Query  412  LVEESQSESEEGSDDEEEEAREGALASSTTSKPLPE  447
            L E  ++  E G  D E E R+ A  S+T +KP P+
Sbjct  64   LAESLRTNLEHGISDSEMETRKNAFGSNTYNKPPPK  99


>TR:A0A2J6LLH7 A0A2J6LLH7_LACSA Kinesin motor domain-containing protein OS=Lactuca 
sativa OX=4236 GN=LSAT_5X102121 PE=3 SV=1
Length=1123

 Score = 30.0 bits (66),  Expect = 4.1
 Identities = 25/77 (32%), Positives = 35/77 (45%), Gaps = 3/77 (4%)

Query  358  AKPNMDENASK-IISAGRAKRSIAQPDDAGERFRQLKEQEKRSKKNKAVAKDTVELVEES  416
            A P  D   SK IIS    +    + ++  E   +    E  S+K + V ++  E  EE 
Sbjct  376  AIPKTDSVPSKNIISYELEEEEEEESEEEEESEEEEDSPESGSEKGEEVEEEEEE--EEK  433

Query  417  QSESEEGSDDEEEEARE  433
            +   EE   DEEEEA E
Sbjct  434  EEVEEEEEADEEEEAME  450


 Score = 28.9 bits (63),  Expect = 9.3
 Identities = 17/74 (23%), Positives = 37/74 (50%), Gaps = 4/74 (5%)

Query  387  ERFRQLKEQEKRSKKNKAVAKDTVELVEESQSESEEGSDDEEEEAREGALASSTTSKPLP  446
            E+ ++++ +E   KK      + +E+ ++ + E++E    +E+EARE         + L 
Sbjct  489  EKKKEMERKEMEMKKEM----ERLEMEKKKEREAKELQKKKEKEARELQKKKEREEQELQ  544

Query  447  EVGQRRSKRSKRKR  460
               +R  K  +RK+
Sbjct  545  RKKEREQKELERKK  558


>TR:A0A2J6JGQ0 A0A2J6JGQ0_LACSA JmjC domain-containing protein OS=Lactuca sativa 
OX=4236 GN=LSAT_5X71781 PE=4 SV=1
Length=1280

 Score = 30.0 bits (66),  Expect = 4.1
 Identities = 19/68 (28%), Positives = 31/68 (46%), Gaps = 4/68 (6%)

Query  399  SKKNKAVAKDTVELVEESQSESEEGSDDEEEEA----REGALASSTTSKPLPEVGQRRSK  454
            +KK + +A   V+L ++    SEEG  D E +     REG + +   +    +    R K
Sbjct  116  TKKEEKMAVGVVKLSDDDNKSSEEGMVDAETDLAIPDREGNVINQVVNNKDDQKESGRPK  175

Query  455  RSKRKRTV  462
            RS R   +
Sbjct  176  RSTRNEVI  183


>TR:A0A2J6MFQ4 A0A2J6MFQ4_LACSA PPIase cyclophilin-type domain-containing protein 
OS=Lactuca sativa OX=4236 GN=LSAT_7X61241 PE=4 SV=1
Length=491

 Score = 29.6 bits (65),  Expect = 4.8
 Identities = 21/95 (22%), Positives = 39/95 (41%), Gaps = 9/95 (9%)

Query  365  NASKIISAGRAKRSIAQPDDAGERFRQLKEQEKRSKKNKAVAKDTVELVEESQSESEEGS  424
            N  +++    AK  +   +D   R  Q   +E  S K + + KD         S++E   
Sbjct  237  NDPRLLKDENAKDKLDPSEDKARRDLQKSVREALSSKKEELPKD---------SDAESAG  287

Query  425  DDEEEEAREGALASSTTSKPLPEVGQRRSKRSKRK  459
            D +++EA   +       K   E+G   +K+  +K
Sbjct  288  DSDDDEANFDSRMRQQIIKKKKELGDMPTKKKGQK  322


>TR:A0A2J6LSP8 A0A2J6LSP8_LACSA RRM domain-containing protein OS=Lactuca sativa 
OX=4236 GN=LSAT_2X119400 PE=4 SV=1
Length=495

 Score = 29.6 bits (65),  Expect = 4.8
 Identities = 21/81 (26%), Positives = 41/81 (51%), Gaps = 3/81 (4%)

Query  356  GGAKPNMDENASKII-SAGRAKRSIAQPDDAGERFRQLKEQEKRSKKNKAVAKDTVELVE  414
            GGA    +E+   +  +A   +  +   ++A E   + +E E+  ++ +    +  E VE
Sbjct  14   GGAASKAEESPKVVEKAASETEEQVDFEEEAVEEEVEYEEVEEEVEEEEEEEVEEEEEVE  73

Query  415  ESQSESEEGSDDEEEEAREGA  435
            E + E EE  ++EEE+A + A
Sbjct  74   EDEEEEEE--EEEEEDADDEA  92


>TR:A0A2J6L0Z3 A0A2J6L0Z3_LACSA FRIGIDA-like protein OS=Lactuca sativa OX=4236 
GN=LSAT_8X98521 PE=3 SV=1
Length=518

 Score = 29.6 bits (65),  Expect = 4.8
 Identities = 17/60 (28%), Positives = 31/60 (52%), Gaps = 0/60 (0%)

Query  388  RFRQLKEQEKRSKKNKAVAKDTVELVEESQSESEEGSDDEEEEAREGALASSTTSKPLPE  447
            RF +L++QE   K     ++  +E  + +    EE S  + +E R+ A+A+ T   P+ E
Sbjct  57   RFTELEDQENEFKIKTTQSQKLLETRQSAVIAKEEASLQKLQEKRDLAVAAITGGTPMVE  116


>TR:A0A2J6KBG9 A0A2J6KBG9_LACSA Uncharacterized protein OS=Lactuca sativa OX=4236 
GN=LSAT_2X66121 PE=4 SV=1
Length=653

 Score = 29.6 bits (65),  Expect = 5.0
 Identities = 18/53 (34%), Positives = 24/53 (45%), Gaps = 3/53 (6%)

Query  376  KRSIAQPDDAGERFRQLKEQEKRSKKNKAVAKDTVELVEESQSESEEGSDDEE  428
            K     P + G+   Q KEQ K   K K  +K   E  +E   E EEG + +E
Sbjct  601  KEGSETPKEHGKEKEQSKEQSKEHSKEKEQSK---EKEKEQGKEKEEGKEGKE  650


>TR:A0A2J6KFW4 A0A2J6KFW4_LACSA Coilin N-terminal domain-containing protein 
OS=Lactuca sativa OX=4236 GN=LSAT_3X30221 PE=4 SV=1
Length=659

 Score = 29.6 bits (65),  Expect = 5.0
 Identities = 37/164 (23%), Positives = 62/164 (38%), Gaps = 37/164 (23%)

Query  285  PVLLIASQYVSMEIMKPPQTDDPAQKNTLL--------VFKFLPLMIGYFAL--SVPSGL  334
            P L +  ++    I+  PQ  D   K+ LL        +      ++  F L  S P+G+
Sbjct  4    PSLRVRLEFGDRSILSKPQRSDGMNKSWLLLKLQQHRTISDVCTHLLHIFKLHRSCPNGI  63

Query  335  SIYW--------LTNNVLSTAQQVYLRKLGGAKPNMDENASKIISAGRAKRSIAQPDDAG  386
             +           +  +L   + + ++K GGA P+ D    ++           + DD  
Sbjct  64   LLSMDGFVLPPSESTEILKDKELICVKKKGGATPDADNLLDEV-----------EADDL-  111

Query  387  ERFRQLKEQEKRSKKNKAVAKDTVELVEESQSESEEGSDDEEEE  430
                   E  +      A  K T E+  ES+   EE S DEE+E
Sbjct  112  -------EPGENGLLLLANDKGTEEVQSESEEVDEEQSQDEEDE  148


>TR:A0A2J6KAM0 A0A2J6KAM0_LACSA C3H1-type domain-containing protein OS=Lactuca 
sativa OX=4236 GN=LSAT_9X121820 PE=4 SV=1
Length=666

 Score = 29.6 bits (65),  Expect = 5.0
 Identities = 30/114 (26%), Positives = 48/114 (42%), Gaps = 25/114 (22%)

Query  357  GAKPNMDE-NASKIISAGRAKRSIAQPDDAGERFRQLKEQ---EKRSKKNKAVAKDTVEL  412
            G   NM+E N S    + + KR   + D   +  ++L E+   E+ ++ N    K  +EL
Sbjct  16   GTPDNMEERNPSPKAVSRKEKRKALKKDKRKQIRKELAEKARTEEEARLNDPEVKRKIEL  75

Query  413  VEESQSES-------------------EEGSDDEEEEAREGALASSTTSKPLPE  447
             EE + E                    ++  ++EEEE R  A+ S   SKP  E
Sbjct  76   EEEREKERLEKERKEFEERERIFLEELQKKKEEEEEEERRNAVESE--SKPKQE  127


>TR:A0A2J6JRL9 A0A2J6JRL9_LACSA MBD domain-containing protein OS=Lactuca sativa 
OX=4236 GN=LSAT_7X43581 PE=4 SV=1
Length=276

 Score = 29.3 bits (64),  Expect = 5.2
 Identities = 11/44 (25%), Positives = 26/44 (59%), Gaps = 0/44 (0%)

Query  387  ERFRQLKEQEKRSKKNKAVAKDTVELVEESQSESEEGSDDEEEE  430
            E  + +K+ EK+ + +K   ++  + +   ++E +E ++DE EE
Sbjct  142  EAGKDMKDDEKQKENDKIAPEEENDEIAPEETEGKENNEDETEE  185


>TR:A0A2J6MF82 A0A2J6MF82_LACSA ADP-ribosyl cyclase/cyclic ADP-ribose hydrolase 
OS=Lactuca sativa OX=4236 GN=LSAT_1X101561 PE=4 SV=1
Length=945

 Score = 29.6 bits (65),  Expect = 5.3
 Identities = 18/52 (35%), Positives = 27/52 (52%), Gaps = 0/52 (0%)

Query  295  SMEIMKPPQTDDPAQKNTLLVFKFLPLMIGYFALSVPSGLSIYWLTNNVLST  346
            SME +K    D     ++  V + +P  + +FA+S+P  L    L NN LST
Sbjct  537  SMEKLKTNNIDISTLTSSSTVLEAIPRDLKFFAVSLPRSLVSLSLENNNLST  588


>TR:A0A2J6LBW2 A0A2J6LBW2_LACSA Methyltransferase-like protein 1 OS=Lactuca 
sativa OX=4236 GN=LSAT_8X20461 PE=3 SV=1
Length=1025

 Score = 29.6 bits (65),  Expect = 5.3
 Identities = 20/77 (26%), Positives = 35/77 (45%), Gaps = 6/77 (8%)

Query  388  RFRQLKEQEKRSKKNKAVAKDTVELVE----ESQSESEEGSDDEEEEAREGALASSTTSK  443
            R  +  E ++R K+    +K +V   E    E+      G +  E   R G  +S T S+
Sbjct  27   RDHETNEADERRKRRSGKSKQSVSGEEPEGLENSGRKRSGEEKSESRKRPGGSSSKTVSE  86

Query  444  PLPEVGQRRSKRSKRKR  460
               +  + RSK+ K+K+
Sbjct  87   E--DEYESRSKQMKKKQ  101


>TR:A0A2J6LGV0 A0A2J6LGV0_LACSA ABC transporter C family member 12-like OS=Lactuca 
sativa OX=4236 GN=LSAT_1X110140 PE=4 SV=1
Length=1422

 Score = 29.6 bits (65),  Expect = 5.5
 Identities = 16/46 (35%), Positives = 22/46 (48%), Gaps = 0/46 (0%)

Query  189  RIQLETSRLYKQAGVNPLAGCLPTLATIPVWIGLYQALSNVANEGL  234
            RI L    LY+Q GV  L  CL  +   PV   +   +  ++ EGL
Sbjct  353  RIVLSMILLYQQLGVASLVACLLLILMFPVQTMIVSKMRKLSKEGL  398


>TR:A0A2J6L2E0 A0A2J6L2E0_LACSA Tubby C-terminal domain-containing protein OS=Lactuca 
sativa OX=4236 GN=LSAT_8X105980 PE=3 SV=1
Length=324

 Score = 29.3 bits (64),  Expect = 5.6
 Identities = 25/100 (25%), Positives = 49/100 (49%), Gaps = 6/100 (6%)

Query  333  GLSIYWLTNNVLSTAQQVYLRKLGGAKPNMDENASKIISAGRAKRSIAQPDDAGERFRQL  392
            G+++Y   + V   A  V L ++     +  +   K   A   K S +  DD  ++ +++
Sbjct  164  GITVYPDVDYVFIVALVVILTEIKSYDSSKKKKKKKKKKA--KKSSDSSEDDKKDKEKKV  221

Query  393  KEQEKRSKKNKAVAKDTVELVEES--QSESEEGSDDEEEE  430
            +E+E+  +K K   K+ ++  EE   + E +E   +EEEE
Sbjct  222  EEEEE--EKEKLQVKEEIKDEEEDHVEPEEQEEQKEEEEE  259


>TR:A0A2J6L4U4 A0A2J6L4U4_LACSA CCHC-type domain-containing protein OS=Lactuca 
sativa OX=4236 GN=LSAT_5X170600 PE=4 SV=1
Length=330

 Score = 29.3 bits (64),  Expect = 5.6
 Identities = 24/98 (24%), Positives = 45/98 (46%), Gaps = 10/98 (10%)

Query  368  KIISAGRAKRSIAQPDDAGERFRQLKEQEKRS-------KKNKAVAKDTV---ELVEESQ  417
            K +   ++++     DD+ E     KE+ KR        K++K+ + D V   +  +E +
Sbjct  170  KRVGISKSRKKKDDDDDSDEDESDSKERRKRGRSKKKSVKRSKSDSDDDVSGKKRKKEKR  229

Query  418  SESEEGSDDEEEEAREGALASSTTSKPLPEVGQRRSKR  455
               +E SD++E++  +     S   K   E  +RRS R
Sbjct  230  RRKDELSDEDEDDDDDDRERRSEKRKSRREKRRRRSHR  267


>TR:A0A2J6KPW2 A0A2J6KPW2_LACSA DDRGK domain-containing protein 1 OS=Lactuca 
sativa OX=4236 GN=LSAT_7X109541 PE=4 SV=1
Length=334

 Score = 29.3 bits (64),  Expect = 5.6
 Identities = 24/94 (26%), Positives = 46/94 (49%), Gaps = 16/94 (17%)

Query  376  KRSIAQPDDAGERFRQLKEQE---------KRSKKNKAVAKDTVELVEESQSESEEGSDD  426
            +R + Q  D  E   Q++++E          R ++    A  T     +++ E+E+GSD 
Sbjct  61   RRQVPQSHDEQEE-PQIQQRETVVRPTGARSRMRRRNTSAASTSSAPPQAEEETEDGSD-  118

Query  427  EEEEAREGALASSTTSKPLPEVGQRRSKRSKRKR  460
              EEA EG   ++ TSK   + G++R +   +++
Sbjct  119  --EEAVEGEYYNAKTSK---KKGRKREEGQAQRQ  147


>TR:A0A2J6LJW0 A0A2J6LJW0_LACSA Uncharacterized protein OS=Lactuca sativa OX=4236 
GN=LSAT_2X64421 PE=4 SV=1
Length=456

 Score = 29.3 bits (64),  Expect = 6.2
 Identities = 29/104 (28%), Positives = 47/104 (45%), Gaps = 14/104 (13%)

Query  357  GAKPNM-DENASKIISAGRAKRSIAQPDDAGERFRQLKEQEKRSKKNKAVAKDTVE-LVE  414
            GA PN+ DE+  K +    A+ +     DA E    L  Q K       V   +V+ +++
Sbjct  242  GADPNVTDEDGLKPVQVAAARGN----RDAVEVLLPLSSQLK------TVPNWSVDGIIQ  291

Query  415  ESQSESEEGSDDEEEEAREGALASSTT--SKPLPEVGQRRSKRS  456
              QSE  +   + E   R G L++  T  +K +PEV     K++
Sbjct  292  HMQSEVAKEQQEAERNTRNGNLSNDATVSTKEIPEVTMEAKKKA  335


>TR:A0A2J6JPJ7 A0A2J6JPJ7_LACSA Tudor domain-containing protein OS=Lactuca sativa 
OX=4236 GN=LSAT_6X77201 PE=4 SV=1
Length=241

 Score = 28.9 bits (63),  Expect = 6.4
 Identities = 21/74 (28%), Positives = 36/74 (49%), Gaps = 4/74 (5%)

Query  384  DAGERFRQLKEQ--EKRSKKNKAVAKDTVELVEESQSESEEGSDDEEEEAREGALASSTT  441
            D  E    LK Q  E   ++++ +   + E + E+Q+E EE  D+EEE + E      + 
Sbjct  71   DGDEEILNLKTQKWEILEQQDELMWFTSQEPITEAQNEEEE--DEEEEASPETHKKKKSK  128

Query  442  SKPLPEVGQRRSKR  455
            + P P   +  +KR
Sbjct  129  TDPTPSASKDSAKR  142


>TR:A0A2J6KND9 A0A2J6KND9_LACSA J domain-containing protein OS=Lactuca sativa 
OX=4236 GN=LSAT_5X105541 PE=4 SV=1
Length=596

 Score = 29.3 bits (64),  Expect = 6.5
 Identities = 20/74 (27%), Positives = 31/74 (42%), Gaps = 7/74 (9%)

Query  394  EQEKRSKKNKAVAKDTVEL-------VEESQSESEEGSDDEEEEAREGALASSTTSKPLP  446
            E   ++KK +   +D+V         +  S+S+ E  S   +   R     SS       
Sbjct  3    EGSYKTKKKRRYLEDSVSSSPSSSASISSSESDDESSSKRHKSSRRHRHRRSSERGSSRR  62

Query  447  EVGQRRSKRSKRKR  460
            E  +RR KR K+KR
Sbjct  63   EKEKRREKRKKKKR  76


>TR:A0A2J6JS77 A0A2J6JS77_LACSA Zinc finger LSD1-type domain-containing protein 
OS=Lactuca sativa OX=4236 GN=LSAT_7X21141 PE=4 SV=1
Length=623

 Score = 29.3 bits (64),  Expect = 6.6
 Identities = 15/50 (30%), Positives = 24/50 (48%), Gaps = 0/50 (0%)

Query  381  QPDDAGERFRQLKEQEKRSKKNKAVAKDTVELVEESQSESEEGSDDEEEE  430
            + DD     R      K+ K      K+ ++  + S+ ESEE  +DE+EE
Sbjct  2    EEDDGAPSGRSSPPTPKKVKLESEEPKELLKAEDHSEDESEEIEEDEDEE  51


>TR:A0A2J6L9Y4 A0A2J6L9Y4_LACSA PB1 domain-containing protein OS=Lactuca sativa 
OX=4236 GN=LSAT_6X115720 PE=4 SV=1
Length=735

 Score = 29.3 bits (64),  Expect = 6.7
 Identities = 13/43 (30%), Positives = 24/43 (56%), Gaps = 0/43 (0%)

Query  394  EQEKRSKKNKAVAKDTVELVEESQSESEEGSDDEEEEAREGAL  436
            +Q K  + +K + +DT   ++ SQ   EEG+   ++   EGA+
Sbjct  19   KQNKAERSSKQIDEDTAVFIQMSQELKEEGNKLFQKRDNEGAM  61


>TR:A0A2J6KL94 A0A2J6KL94_LACSA Bromo domain-containing protein OS=Lactuca sativa 
OX=4236 GN=LSAT_9X120520 PE=4 SV=1
Length=760

 Score = 29.3 bits (64),  Expect = 6.8
 Identities = 26/94 (28%), Positives = 40/94 (43%), Gaps = 10/94 (11%)

Query  367  SKIISAGRAKRSIAQPDDAGERFRQLKEQEKRSKKNKAVAKDTVELVEESQSESEEGSDD  426
            ++I    RAKR+  Q     E F   + ++     N+A A   +  + E+     E  DD
Sbjct  575  ARIREEERAKRTDGQEPSRAELFILTRTRKNGQPVNEATAA-VISQLRETDGNKNEVKDD  633

Query  427  EEEEA----REG-----ALASSTTSKPLPEVGQR  451
              E      R+G      L ++T S+P PEV  R
Sbjct  634  VYERVMGVDRKGGVSLYGLNATTPSRPGPEVSTR  667


>TR:A0A2J6M1Z7 A0A2J6M1Z7_LACSA MORN repeat-containing protein OS=Lactuca sativa 
OX=4236 GN=LSAT_2X96400 PE=4 SV=1
Length=830

 Score = 29.3 bits (64),  Expect = 6.9
 Identities = 20/95 (21%), Positives = 40/95 (42%), Gaps = 3/95 (3%)

Query  362  MDENASKIISAGRAKRSIAQPDDAGERFRQLKEQEKRSKKNKAVAKDTVELVEESQSESE  421
            MD    ++      K  I   D+  E   + ++ E+  + +K  A D V+   +   + E
Sbjct  597  MDNELKRLEKEEEKKMEIELEDEEDEVVEKAEKVEQVEQVSKVEADDDVD---DDDVDDE  653

Query  422  EGSDDEEEEAREGALASSTTSKPLPEVGQRRSKRS  456
            +  DDE+E    G +  +  S    + G++  + S
Sbjct  654  DDDDDEDESTPFGNVVKNQDSIKSDQNGKKSGRSS  688


>TR:A0A2J6LP99 A0A2J6LP99_LACSA Casein kinase II subunit beta OS=Lactuca sativa 
OX=4236 GN=LSAT_3X15540 PE=3 SV=1
Length=278

 Score = 28.9 bits (63),  Expect = 6.9
 Identities = 22/82 (27%), Positives = 38/82 (46%), Gaps = 9/82 (11%)

Query  356  GGAKPNMDENASKIISAG-----RAKRSIAQPDDAGERFRQLKEQEKRSKKNKAVAKDTV  410
            GG+K  M+ +++   S G              D +     ++    + S  NK ++K   
Sbjct  8    GGSKGKMERSSTATSSKGGGAGLNLNGKETNKDRSLPGNSKISSLPRSSYPNKKLSKGEE  67

Query  411  ELVEESQSESEE----GSDDEE  428
             +VEES+++SEE    GSD E+
Sbjct  68   NIVEESETDSEESDVSGSDGED  89


>TR:A0A2J6LPC2 A0A2J6LPC2_LACSA RNA helicase OS=Lactuca sativa OX=4236 GN=LSAT_9X24861 
PE=4 SV=1
Length=999

 Score = 29.3 bits (64),  Expect = 7.0
 Identities = 26/104 (25%), Positives = 46/104 (44%), Gaps = 7/104 (7%)

Query  356  GGAKPNMDENASKIISAGRAKRSIAQPDDAGERFRQLKEQEKRSKKNKAVAKDTVELVEE  415
            GG+   +D++  +     R++      DD  +    + +QE+R K+     K + E  + 
Sbjct  63   GGSVSVVDKDVKRFRK--RSQNQDDDDDDDDDEGAGILKQERRVKQ-----KSSHEKSDY  115

Query  416  SQSESEEGSDDEEEEAREGALASSTTSKPLPEVGQRRSKRSKRK  459
            S+SE E   D  E E  E  L     S+      Q+ SKR +++
Sbjct  116  SESEEERLRDQIEREDLERRLREKDASRIRKLTEQKLSKRDEKE  159


>TR:A0A2J6MAW6 A0A2J6MAW6_LACSA Uncharacterized protein OS=Lactuca sativa OX=4236 
GN=LSAT_6X98021 PE=4 SV=1
Length=1000

 Score = 29.3 bits (64),  Expect = 7.0
 Identities = 20/78 (26%), Positives = 32/78 (41%), Gaps = 3/78 (4%)

Query  376  KRSIAQPDDAGERFRQLKEQEKRSKKNKAVAKDTVELVEESQSESEEGSDDEEEEAREGA  435
            K+S + P + G++ ++ K +EK     K   +D  E       E EE     EE  +   
Sbjct  119  KKSSSPPKEKGKKKKKKKGKEKSPPPPK---EDEKEKSPPPPEEKEESPPPPEETEKSPP  175

Query  436  LASSTTSKPLPEVGQRRS  453
                T   P P +G  +S
Sbjct  176  PPEETEKSPPPPMGNEKS  193


>TR:A0A2J6JS69 A0A2J6JS69_LACSA Uncharacterized protein OS=Lactuca sativa OX=4236 
GN=LSAT_5X141221 PE=4 SV=1
Length=1074

 Score = 29.3 bits (64),  Expect = 7.0
 Identities = 16/73 (22%), Positives = 35/73 (48%), Gaps = 4/73 (5%)

Query  371   SAGRAKRSIAQPDD----AGERFRQLKEQEKRSKKNKAVAKDTVELVEESQSESEEGSDD  426
             S+G  ++   Q D+     GER R+    +KR +  K +  D  +  E +  + +  ++D
Sbjct  945   SSGSKRKDRGQEDEEGGQGGERRRRKSSNKKRKRDKKPMDDDQQDYEETNYYQPDNQTND  1004

Query  427   EEEEAREGALASS  439
              + +  +  LA++
Sbjct  1005  NDNDDNDNRLAAA  1017


>TR:A0A2J6JW51 A0A2J6JW51_LACSA Protein TIME FOR COFFEE OS=Lactuca sativa OX=4236 
GN=LSAT_5X148881 PE=4 SV=1
Length=1689

 Score = 29.3 bits (64),  Expect = 7.3
 Identities = 19/74 (26%), Positives = 34/74 (46%), Gaps = 2/74 (3%)

Query  364  ENASKIISAGRAKRSIAQPDDAGERFRQLKEQEKRSKKNKAVAKD--TVELVEESQSESE  421
            + + ++   G  K+     D   ER R+   + KR ++N+ +     T    ++    SE
Sbjct  45   QESGRLRDRGVVKKDRGDRDRDRERERERSSRSKRRRENRMMIHHVTTGSNRDDGDDTSE  104

Query  422  EGSDDEEEEAREGA  435
            E  +DE+EE  E A
Sbjct  105  ESVNDEDEEDDEDA  118


>TR:A0A2J6KRP4 A0A2J6KRP4_LACSA Transcription factor Iwr1 domain-containing 
protein OS=Lactuca sativa OX=4236 GN=LSAT_9X14460 PE=3 SV=1
Length=350

 Score = 28.9 bits (63),  Expect = 7.5
 Identities = 14/37 (38%), Positives = 20/37 (54%), Gaps = 0/37 (0%)

Query  411  ELVEESQSESEEGSDDEEEEAREGALASSTTSKPLPE  447
            E   ES  E+ E  D+EEEE +E + + S   + L E
Sbjct  292  EEASESGDENSEDEDEEEEEEKESSKSGSIVGEGLSE  328


>TR:A0A2J6KC03 A0A2J6KC03_LACSA C2H2-type domain-containing protein OS=Lactuca 
sativa OX=4236 GN=LSAT_5X21920 PE=4 SV=1
Length=201

 Score = 28.5 bits (62),  Expect = 7.6
 Identities = 21/74 (28%), Positives = 35/74 (47%), Gaps = 8/74 (11%)

Query  368  KIISAGRAKRSIAQPDDAGERFRQLKEQEKRSKKNKAVAKDTVELVEESQSESEEGSDDE  427
            K+ S+G+A          G +   L  + K +K+N  V K   +L  E++   +     E
Sbjct  130  KMFSSGQAL--------GGHKRSHLISEAKMNKENTNVIKKRNDLFCETRGFLDLNMPPE  181

Query  428  EEEAREGALASSTT  441
            +EE  E  ++SSTT
Sbjct  182  DEEEEEMVMSSSTT  195


>TR:A0A2J6ME41 A0A2J6ME41_LACSA Uncharacterized protein OS=Lactuca sativa OX=4236 
GN=LSAT_2X136501 PE=4 SV=1
Length=208

 Score = 28.5 bits (62),  Expect = 7.7
 Identities = 23/105 (22%), Positives = 43/105 (41%), Gaps = 4/105 (4%)

Query  361  NMDENASKII-SAGRAKRSIAQPDDAGERFRQLKEQEKRSKKNKAVAKDTVELVEESQSE  419
            + D NA  I  + G  +  +A P        + ++ E  ++++    +DT    +E  ++
Sbjct  83   SFDSNAQTITGTVGNGQSRVANPYIVKSSSSEEEDDENNNEEDSEEDEDTDNEDDEESTD  142

Query  420  SEEGSDDEEEEAR---EGALASSTTSKPLPEVGQRRSKRSKRKRT  461
             E+  D+E E A    E +    T   P+     R S  S   +T
Sbjct  143  GEDADDEEYEFATDKGESSFQGMTNYPPILNQHIRFSSSSTSSKT  187


>TR:A0A2J6JG31 A0A2J6JG31_LACSA Uncharacterized protein OS=Lactuca sativa OX=4236 
GN=LSAT_5X164041 PE=4 SV=1
Length=210

 Score = 28.5 bits (62),  Expect = 7.8
 Identities = 28/106 (26%), Positives = 50/106 (47%), Gaps = 13/106 (12%)

Query  328  LSVPSGLSIYWLTNNVLSTAQQVYLRKLGGAKPNMDENASKIISAGRAKRSIAQPDDAGE  387
            L++ S  S  +  NN  ++  +V   K G AK + D       S+  A R   + DD G+
Sbjct  57   LAIDSRFSRIFTDNNFSTSYARV--DKRGRAKQDGD-------SSKTALRHYYRMDDEGK  107

Query  388  RFRQLKEQEKRSKKNKAVAKDTVELVEESQSESEEGSDDE---EEE  430
            + RQ+ +   +SK  +    +T E+  +  + ++   +DE   EEE
Sbjct  108  KQRQVSDDATKSKSEQKSETET-EVFMDGYTSTDTNEEDEAYLEEE  152


>TR:A0A2J6M0B8 A0A2J6M0B8_LACSA Tryptophan synthase beta chain-like PALP domain-containing 
protein OS=Lactuca sativa OX=4236 GN=LSAT_5X1441 
PE=4 SV=1
Length=398

 Score = 28.9 bits (63),  Expect = 7.9
 Identities = 36/140 (26%), Positives = 57/140 (41%), Gaps = 16/140 (11%)

Query  62   PPFHGLDSSVDIGAIFTRAES---LLYTIADAAVVGAD-SVVTTDSSAVQKSGGWFGFIS  117
            PP  GL + V  G ++TR E+    L    D    G   + +T +    Q  G + G   
Sbjct  256  PPGSGLFNKVTRGVMYTREEAEGKRLKNPFDTVTEGIGINRLTENFKMAQLDGAFRGTDI  315

Query  118  DAMELVLKILK-DGL-----------SAVHVPYAYGFAIILLTIIVKAATYPLTKQQVES  165
            +A+E+   +LK DGL            AV V    G    ++TI+  +    L+K     
Sbjct  316  EAVEMSRFLLKNDGLFIGSSSAMNCVGAVRVAKLLGPGHTIVTILCDSGMRHLSKFCNPE  375

Query  166  TLAMQNLQPKIKAIQQRYAG  185
             L+   L P  K ++  + G
Sbjct  376  YLSQHGLTPSAKGLEFLHLG  395


>TR:A0A2J6M290 A0A2J6M290_LACSA RRM domain-containing protein OS=Lactuca sativa 
OX=4236 GN=LSAT_2X121020 PE=4 SV=1
Length=434

 Score = 28.9 bits (63),  Expect = 8.0
 Identities = 16/58 (28%), Positives = 26/58 (45%), Gaps = 0/58 (0%)

Query  376  KRSIAQPDDAGERFRQLKEQEKRSKKNKAVAKDTVELVEESQSESEEGSDDEEEEARE  433
            K  +    +  E      E+E +  +     ++ VE VE  + E EE  ++EEEE  E
Sbjct  18   KPKVTVKHETSEEEESEGEEETQVVEEVEEEEEEVEEVEVEEEEEEEDEEEEEEEEEE  75


 Score = 28.9 bits (63),  Expect = 8.0
 Identities = 15/59 (25%), Positives = 29/59 (49%), Gaps = 0/59 (0%)

Query  394  EQEKRSKKNKAVAKDTVELVEESQSESEEGSDDEEEEAREGALASSTTSKPLPEVGQRR  452
            E+E+   +   V ++  E  EE + E EE  ++E+EE  + +    T  K L  + + +
Sbjct  46   EEEEEEVEEVEVEEEEEEEDEEEEEEEEEEEEEEDEEEDDESSKKETLKKLLEPLSKAK  104


>TR:A0A2J6M0C4 A0A2J6M0C4_LACSA DEK C-terminal domain-containing protein OS=Lactuca 
sativa OX=4236 GN=LSAT_5X1401 PE=4 SV=1
Length=480

 Score = 28.9 bits (63),  Expect = 8.2
 Identities = 19/56 (34%), Positives = 29/56 (52%), Gaps = 4/56 (7%)

Query  409  TVELVEESQ----SESEEGSDDEEEEAREGALASSTTSKPLPEVGQRRSKRSKRKR  460
            T ELV E +    S+S EGS++EEEE  E     +   +     GQ   + SK+++
Sbjct  262  TSELVSEKEQKQKSKSAEGSEEEEEEEEEDHEKVNGGPEKSESEGQSGEEGSKKRK  317


>TR:A0A2J6KX37 A0A2J6KX37_LACSA Uncharacterized protein OS=Lactuca sativa OX=4236 
GN=LSAT_2X87640 PE=3 SV=1
Length=576

 Score = 28.9 bits (63),  Expect = 8.5
 Identities = 18/67 (27%), Positives = 29/67 (43%), Gaps = 1/67 (1%)

Query  394  EQEKRSKKNKAVAKDTVELVEESQSESEEGSDDEEEEAREGALASSTTSKPLPEVGQRRS  453
            E E   KK K   K+ V L +E + + E G DD + E ++             E  + +S
Sbjct  501  EGESTEKKKKKKKKEGV-LADEVEGKQENGDDDNKSEKKKKKKKDKEAENGDDEGEEGKS  559

Query  454  KRSKRKR  460
             + K K+
Sbjct  560  DKKKEKK  566


>TR:A0A2J6L347 A0A2J6L347_LACSA DnaJ homolog subfamily C member 2 OS=Lactuca 
sativa OX=4236 GN=LSAT_3X22761 PE=4 SV=1
Length=622

 Score = 28.9 bits (63),  Expect = 8.7
 Identities = 21/75 (28%), Positives = 40/75 (53%), Gaps = 6/75 (8%)

Query  387  ERFRQLKEQEKRSKKNKAVAKDTVELVEESQSESEEGSDDEEEEAREGALASSTTSKPLP  446
            +R   +K ++++ K+ K +AK   E  EE+   +EE    +EE  +E A A+S   K   
Sbjct  300  KRKELMKAEKQKKKEAKFMAKKLQE--EEAIRIAEEEKRKKEEAEKEAAEAASQQKK---  354

Query  447  EVGQRRSKRSKRKRT  461
             + ++  K  +++RT
Sbjct  355  -IKEKEKKLLRKERT  368


>TR:A0A2J6KI01 A0A2J6KI01_LACSA PHD finger protein ALFIN-LIKE OS=Lactuca sativa 
OX=4236 GN=LSAT_5X78801 PE=3 SV=1
Length=254

 Score = 28.5 bits (62),  Expect = 8.7
 Identities = 16/70 (23%), Positives = 30/70 (43%), Gaps = 2/70 (3%)

Query  370  ISAGRAKRSIAQPDDAGERFRQLKEQEKRSKKNKAVAKDTVELVEESQSESEEGSDDEEE  429
            + +G AK+ + +            +   ++K ++  AK     V   + + +EG DDE+E
Sbjct  136  VVSGAAKKQVKEKSTVSNHSSSKSKSNSKAKGSEPPAK--FPKVSTPKDDDDEGLDDEDE  193

Query  430  EAREGALASS  439
            E     L  S
Sbjct  194  EEHGDTLCGS  203


>TR:A0A2J6L451 A0A2J6L451_LACSA Uncharacterized protein OS=Lactuca sativa OX=4236 
GN=LSAT_9X98421 PE=4 SV=1
Length=661

 Score = 28.9 bits (63),  Expect = 8.7
 Identities = 19/67 (28%), Positives = 33/67 (49%), Gaps = 1/67 (1%)

Query  390  RQLKEQEKRSKKNKAV-AKDTVELVEESQSESEEGSDDEEEEAREGALASSTTSKPLPEV  448
            ++ K+ ++  + N+    K +VE  EE Q ++ E  +DEEE A  G+L      + L E 
Sbjct  361  KESKDNDQEHEANQETNLKRSVEEEEEYQEQNPEIYEDEEEIAVFGSLFDEIVDQELQEP  420

Query  449  GQRRSKR  455
             +    R
Sbjct  421  DEMEDSR  427


>TR:A0A2J6L4A8 A0A2J6L4A8_LACSA DDT domain-containing protein OS=Lactuca sativa 
OX=4236 GN=LSAT_1X11441 PE=4 SV=1
Length=761

 Score = 28.9 bits (63),  Expect = 8.9
 Identities = 21/74 (28%), Positives = 37/74 (50%), Gaps = 6/74 (8%)

Query  387  ERFRQLKEQEKRSKKNKAVAKDTVELVEESQSESEEGSDDEEEEAREGALASSTTSKPLP  446
            E  ++ K + K S  ++    +     EE+  E EE  +DE+E   + ++++S  S    
Sbjct  542  EYLKRRKGRRKMSSSSEGEGDEEYHWDEENAKEEEEEEEDEDE--GDASISASEDS----  595

Query  447  EVGQRRSKRSKRKR  460
            +V QR +K S R R
Sbjct  596  DVPQRSNKFSGRAR  609


>TR:A0A2J6M927 A0A2J6M927_LACSA C2H2-type domain-containing protein OS=Lactuca 
sativa OX=4236 GN=LSAT_3X116081 PE=3 SV=1
Length=765

 Score = 28.9 bits (63),  Expect = 8.9
 Identities = 15/47 (32%), Positives = 24/47 (51%), Gaps = 1/47 (2%)

Query  415  ESQSESEEGSDDEEEEAREGALAS-STTSKPLPEVGQRRSKRSKRKR  460
            E + E  EG+DD E+  +   + +    S P P +  RR+ R  R+R
Sbjct  19   ERKDEDGEGNDDGEDNNKSTGIENPDAASSPPPPLPPRRNDRDSRER  65


>TR:A0A2J6KG06 A0A2J6KG06_LACSA Bromo domain-containing protein OS=Lactuca sativa 
OX=4236 GN=LSAT_1X29601 PE=4 SV=1
Length=799

 Score = 28.9 bits (63),  Expect = 9.0
 Identities = 19/50 (38%), Positives = 27/50 (54%), Gaps = 1/50 (2%)

Query  387  ERFRQLKEQ-EKRSKKNKAVAKDTVELVEESQSESEEGSDDEEEEAREGA  435
            ER R  KE+ EKR K+ KA  +   +  EE+Q  +E  +  + E  RE A
Sbjct  636  ERLRLEKEEVEKRRKQEKARLEAEAKAAEEAQRNAELEAKRKRELEREAA  685


>TR:A0A2J6KVR8 A0A2J6KVR8_LACSA J domain-containing protein OS=Lactuca sativa 
OX=4236 GN=LSAT_5X27361 PE=4 SV=1
Length=832

 Score = 28.9 bits (63),  Expect = 9.0
 Identities = 21/69 (30%), Positives = 28/69 (41%), Gaps = 11/69 (16%)

Query  405  VAKDTVELVEESQSESEEGSDDEEEEAREGALAS-----------STTSKPLPEVGQRRS  453
            V  D     EE+  ESE  S  EEEE  E +  +            TT + + EV  R  
Sbjct  556  VKSDETNGSEENDVESESSSSREEEEEEEESQTNIQLPHNENPKIETTKETIDEVAARER  615

Query  454  KRSKRKRTV  462
            +R K +  V
Sbjct  616  EREKDRLAV  624


>TR:A0A2J6MF16 A0A2J6MF16_LACSA Rho-GAP domain-containing protein OS=Lactuca 
sativa OX=4236 GN=LSAT_2X36480 PE=4 SV=1
Length=920

 Score = 28.9 bits (63),  Expect = 9.1
 Identities = 21/77 (27%), Positives = 35/77 (45%), Gaps = 4/77 (5%)

Query  358  AKPNMDENASKIISAGRAKRSIAQPDDAGERFRQLKEQEKRSKKNKAVAKDTVEL----V  413
            A  N   NA  II+    +  I   DDA  R     +    S    +   + VE+     
Sbjct  424  AAANAANNAQSIIATLLEEYDIIFDDDAMLRCSMSADSRDISGSEDSSDDENVEIKNNVY  483

Query  414  EESQSESEEGSDDEEEE  430
             ++Q+E+++ +DD+EEE
Sbjct  484  HDAQNEADQETDDDEEE  500


>TR:A0A2J6JNV5 A0A2J6JNV5_LACSA Transcriptional coactivator p15 (PC4) C-terminal 
domain-containing protein OS=Lactuca sativa OX=4236 GN=LSAT_3X11280 
PE=3 SV=1
Length=178

 Score = 28.1 bits (61),  Expect = 9.1
 Identities = 16/42 (38%), Positives = 25/42 (60%), Gaps = 4/42 (10%)

Query  393  KEQEKRSKKNKAVAKDTVELVEESQSESEEGSDDEEEEAREG  434
            ++Q K    +KAV  D  E VEE     EE S+DE+++ ++G
Sbjct  61   EQQAKAEAGDKAVEADEPEEVEEE----EEDSEDEKKKRKKG  98


>TR:A0A2J6L2Q2 A0A2J6L2Q2_LACSA Protein kinase domain-containing protein OS=Lactuca 
sativa OX=4236 GN=LSAT_1X43621 PE=3 SV=1
Length=1029

 Score = 28.9 bits (63),  Expect = 9.2
 Identities = 18/68 (26%), Positives = 37/68 (54%), Gaps = 8/68 (12%)

Query  14   GSPLI----KPSSSLRHSGV----GGGGTAQFLPYRSNNNKLFTTSTTVRFSLNEIPPFH  65
            GSP++    KPS+ L  + +    G  G ++FL +  +++   T+S  ++ ++  + P H
Sbjct  839  GSPMVHCDLKPSNVLLDADLVAHLGDFGLSRFLQHTRHDSSSRTSSLGLKGTIGYVAPEH  898

Query  66   GLDSSVDI  73
            G+ S + I
Sbjct  899  GMGSQMSI  906


>TR:A0A2J6KUS8 A0A2J6KUS8_LACSA Cation-transporting P-type ATPase N-terminal 
domain-containing protein OS=Lactuca sativa OX=4236 GN=LSAT_5X167061 
PE=4 SV=1
Length=1062

 Score = 28.9 bits (63),  Expect = 9.2
 Identities = 13/43 (30%), Positives = 25/43 (58%), Gaps = 2/43 (5%)

Query  300  KPPQTDDPAQKNTLLVFKFLPLMIGYFALSVPSGLSIYWLTNN  342
            KPP+  D +  NT ++F++  L+IG +      G+ + W T++
Sbjct  850  KPPRRSDDSLINTWILFRY--LVIGLYVGVATVGVFVIWFTHD  890


>TR:A0A2J6L667 A0A2J6L667_LACSA RRM domain-containing protein OS=Lactuca sativa 
OX=4236 GN=LSAT_1X73301 PE=4 SV=1
Length=1075

 Score = 28.9 bits (63),  Expect = 9.3
 Identities = 26/113 (23%), Positives = 48/113 (42%), Gaps = 13/113 (12%)

Query  359  KPNMDENASKIISAGRAKR---SIAQPDDAGERFRQLKEQEK------RSKKNKAVAKD-  408
            KP  +E   KI+   R+K    S+     + ++   +KE++       RS+      KD 
Sbjct  626  KPRSNE---KIVDRRRSKSRSASLEVKHQSNDKIDDVKEEKSKGRDRTRSRSASLEVKDR  682

Query  409  TVELVEESQSESEEGSDDEEEEAREGALASSTTSKPLPEVGQRRSKRSKRKRT  461
            + + +++ + E  +G D     +R  +L     S    E  + R KR  R R+
Sbjct  683  SNDKIDDVKDEKSKGRDGRRSRSRSASLEFKHRSDEKVERSKGRDKRRSRSRS  735


>TR:A0A2J6JH00 A0A2J6JH00_LACSA Uncharacterized protein OS=Lactuca sativa OX=4236 
GN=LSAT_6X64380 PE=4 SV=1
Length=137

 Score = 27.7 bits (60),  Expect = 9.3
 Identities = 16/63 (25%), Positives = 33/63 (52%), Gaps = 1/63 (2%)

Query  394  EQEKRSKKNKAVAKDTVELVEESQSESEEGSDDEEEEAREGALASSTTSKPLPEVGQRRS  453
            E ++ + +NK  + D  + VEESQ +++E   +++EE  +       T KP   + +   
Sbjct  58   ETQEDNDENKEES-DYEDGVEESQVDNDEDEAEDDEEGVDDTQVRVRTRKPSERITENML  116

Query  454  KRS  456
            K++
Sbjct  117  KKT  119


>TR:A0A2J6MGM7 A0A2J6MGM7_LACSA Eukaryotic translation initiation factor 5B 
OS=Lactuca sativa OX=4236 GN=LSAT_1X6540 PE=4 SV=1
Length=1310

 Score = 28.9 bits (63),  Expect = 9.4
 Identities = 20/99 (20%), Positives = 44/99 (44%), Gaps = 16/99 (16%)

Query  363  DENASKIISAGRAKRSIAQPDDAGERFRQLKEQEKRSKKNKAVAKDTVELVEESQSESEE  422
            D++   ++    +K+     D+    F   K+  K +KK          L++E   E+E+
Sbjct  168  DDDDEDLLDESGSKQQSEDEDEPVISFTGKKKSSKSNKKTSGSIFSAAHLLDE---ENEK  224

Query  423  GSDDEEEEAREGALASSTTSKPLPEVGQRRSKRSKRKRT  461
             SD++++              P+   G+++S +S +K+T
Sbjct  225  ESDEDDD-------------VPITFSGKKKSTKSSKKKT  250


>TR:A0A2J6K1H8 A0A2J6K1H8_LACSA SANT domain-containing protein OS=Lactuca sativa 
OX=4236 GN=LSAT_2X113740 PE=4 SV=1
Length=1383

 Score = 28.9 bits (63),  Expect = 9.4
 Identities = 13/41 (32%), Positives = 23/41 (56%), Gaps = 1/41 (2%)

Query  399  SKKNKAVAKDTVELVEESQSESEEGSDDEEEEAREGALASS  439
            SK  K +  D ++ VE++ +  EE  ++EEEE  +  +  S
Sbjct  936  SKARKCLGLDVID-VEQADNNQEEEEEEEEEEGEDALMVDS  975


>TR:A0A2J6JLK1 A0A2J6JLK1_LACSA PCI domain-containing protein OS=Lactuca sativa 
OX=4236 GN=LSAT_9X66761 PE=4 SV=1
Length=1500

 Score = 28.9 bits (63),  Expect = 9.5
 Identities = 20/70 (29%), Positives = 29/70 (41%), Gaps = 5/70 (7%)

Query  389   FRQLKEQEKRSKKNKAVAKDTVELVEESQSESEEGSDDEEEEAREGALASSTTSKPLPEV  448
             FR  K Q     K+  V  +       + +     SD ++E+      AS+ T    PE 
Sbjct  1098  FRPAKRQHIGEGKSAPVNHNN-----NNNNNDSSSSDSDKEQGLTAYYASAITLADSPEE  1152

Query  449   GQRRSKRSKR  458
              +RR  RSKR
Sbjct  1153  KKRRESRSKR  1162


>TR:A0A2J6KB01 A0A2J6KB01_LACSA Uncharacterized protein OS=Lactuca sativa OX=4236 
GN=LSAT_7X43001 PE=4 SV=1
Length=308

 Score = 28.5 bits (62),  Expect = 9.5
 Identities = 15/69 (22%), Positives = 37/69 (54%), Gaps = 2/69 (3%)

Query  394  EQEKRSKKNKAVAKDTVELVEESQSESEEGSDDEEEEAREGALASSTTSKPLP--EVGQR  451
            +QE ++K N+   +++    +E   +++E +D E+E   E  +     ++ LP  +  ++
Sbjct  97   DQEDKAKGNETPVEESESEDDEIDDDNDEENDHEQEAEAEKEVVYEKPAEVLPPKDTDRQ  156

Query  452  RSKRSKRKR  460
             SK+  +K+
Sbjct  157  LSKKELKKK  165


>TR:A0A2J6MJH7 A0A2J6MJH7_LACSA Protein CHROMATIN REMODELING 4 OS=Lactuca sativa 
OX=4236 GN=LSAT_4X139440 PE=3 SV=1
Length=2017

 Score = 28.9 bits (63),  Expect = 9.6
 Identities = 19/91 (21%), Positives = 39/91 (43%), Gaps = 2/91 (2%)

Query  364  ENASKIISAGRAKRSIAQPDDAGERFRQLKEQEKRSKKNKAVAKDTVELVEESQSESEEG  423
            EN+S  +   + K +  +   +    + ++ ++K  K  K   KD  +  E+   +  EG
Sbjct  195  ENSSSFVDIKKEKETDLEETKSSTPEKVIELEKKEEKPKKKRVKDRSK--EKKDVDVSEG  252

Query  424  SDDEEEEAREGALASSTTSKPLPEVGQRRSK  454
            S  +  + +  A       K LP+  ++R K
Sbjct  253  STKKSTKRKRKAPPLDDVEKKLPDGSRKREK  283


>TR:A0A2J6LG29 A0A2J6LG29_LACSA Nucleoprotein TPR/MLP1 domain-containing protein 
OS=Lactuca sativa OX=4236 GN=LSAT_8X41780 PE=4 SV=1
Length=2019

 Score = 28.9 bits (63),  Expect = 9.6
 Identities = 29/126 (23%), Positives = 54/126 (43%), Gaps = 24/126 (19%)

Query  353   RKLGGAKPNMDENASKIISAGRAKRSIAQPDDAGERFRQ------------LKEQEKRSK  400
             +++G +K  +DE  S++ S G  +  +       ER ++            +KE+E+  K
Sbjct  1372  QEIGKSKVELDERESRLNSIGETETFLK---GEVERLKKNYFLLRRRNDIVVKEKEELLK  1428

Query  401   KNKAVAKDTV--------ELVEESQSESEEGSDDEEEEAREGALASSTTSKPLPEVGQRR  452
             KN+ ++KD            V+ S  E    + + EE+     +   T  K L E  + R
Sbjct  1429  KNQELSKDLAADSSQVKKSNVDSSSVEQAAVTREREEKDTRIQMLEKTVEK-LREESRER  1487

Query  453   SKRSKR  458
              ++ KR
Sbjct  1488  EEKDKR  1493


>TR:A0A2J6L5X4 A0A2J6L5X4_LACSA BZIP domain-containing protein OS=Lactuca sativa 
OX=4236 GN=LSAT_0X25001 PE=4 SV=1
Length=319

 Score = 28.5 bits (62),  Expect = 9.7
 Identities = 19/70 (27%), Positives = 32/70 (46%), Gaps = 1/70 (1%)

Query  391  QLKEQEKRSKKNKAVAKDTVELVEESQSESEEGSDDEEEEAREGALASSTTSKPLPEVGQ  450
            +L++Q K S  +      + E   +S  ESE  +D +   +  G       S    EV Q
Sbjct  240  KLRKQRKYSPSDSDSDSYSFESDSDSNLESESEADSDSSSSSAGGKRRKKRSTK-KEVKQ  298

Query  451  RRSKRSKRKR  460
            R +KR +++R
Sbjct  299  RNNKRKEKRR  308


>TR:A0A2J6M7K2 A0A2J6M7K2_LACSA HECT-type E3 ubiquitin transferase OS=Lactuca 
sativa OX=4236 GN=LSAT_6X107380 PE=3 SV=1
Length=3338

 Score = 28.9 bits (63),  Expect = 9.8
 Identities = 17/67 (25%), Positives = 30/67 (45%), Gaps = 1/67 (1%)

Query  383   DDAGERFR-QLKEQEKRSKKNKAVAKDTVELVEESQSESEEGSDDEEEEAREGALASSTT  441
             D  G RF  Q   QE     ++ ++ D  + V++   E EE  +++E+E     L     
Sbjct  1966  DSVGIRFEIQDDNQESNEDDDEDMSGDEGDEVDDDDDEEEEDGEEDEDEDENNDLEEDEE  2025

Query  442   SKPLPEV  448
                LP++
Sbjct  2026  VHHLPQL  2032


>TR:A0A2J6KGS9 A0A2J6KGS9_LACSA Sugar phosphate transporter domain-containing 
protein OS=Lactuca sativa OX=4236 GN=LSAT_8X109281 PE=4 SV=1
Length=350

 Score = 28.5 bits (62),  Expect = 10.0
 Identities = 16/58 (28%), Positives = 26/58 (45%), Gaps = 0/58 (0%)

Query  302  PQTDDPAQKNTLLVFKFLPLMIGYFALSVPSGLSIYWLTNNVLSTAQQVYLRKLGGAK  359
            P  D       +  FK+ PL++G+  LS    +S+ + T  V+     V  + LG  K
Sbjct  202  PFLDALLTNKNVFAFKYTPLVLGFIVLSCMISVSVNFSTFLVIGKTSPVTYQVLGHLK  259


Lambda      K        H
   0.315    0.132    0.375 

Gapped
Lambda      K        H
   0.267   0.0410    0.140 

Effective search space used: 3429159743


  Database: uniprotkb_refprotswissprot
    Posted date:  May 4, 2023  1:43 AM
  Number of letters in database: 31,152,632,622
  Number of sequences in database:  77,617,787


Matrix: BLOSUM62
Gap Penalties: Existence: 11, Extension: 1
Neighboring words threshold: 11
Window for multiple hits: 40
